# Supplementary material for: Mining Candidate Genes for Leaf Angle in Brassica napus L. by Combining QTL Mapping and RNA Sequencing Analysis
Source: Int J Mol Sci. 2024 Aug 28;25(17):9325. doi: 10.3390/ijms25179325 (PMC11394825; doi:10.3390/ijms25179325)
Supplement: Supplementary file 1 [file ijms-25-09325-s001.zip]

Archive with 4 entries (4 files):
- Supplementary Materials.pdf
- Supplementary Table S1. Genes contained in QTL mapping interval..xlsx
- Supplementary Table S3. Analysis of KEGG enrichment of the DEGs..xlsx
- Supplementary Table S4. DEGs contained in the QTL mapping interval..xlsx
