# Supplementary material for: Mining Candidate Genes for Leaf Angle in Brassica napus L. by Combining QTL Mapping and RNA Sequencing Analysis
Source: Int J Mol Sci. 2024 Aug 28;25(17):9325. doi: 10.3390/ijms25179325 (PMC11394825; doi:10.3390/ijms25179325)
Supplement: Supplementary file 1 [file ijms-25-09325-s001.zip › Supplementary Table S1. Genes contained in QTL mapping interval..xlsx]

## Sheet: A01 6239139-9453887
染色体	物理位置		基因
A01	6239139	9453887	517个
A01	6244420	6244746	BnaA01G0107700ZS
A01	6247363	6251810	BnaA01G0107800ZS
A01	6253773	6256120	BnaA01G0107900ZS
A01	6258341	6259516	BnaA01G0108000ZS
A01	6260346	6263380	BnaA01G0108100ZS
A01	6265258	6267947	BnaA01G0108200ZS
A01	6279382	6281338	BnaA01G0108300ZS
A01	6287298	6292137	BnaA01G0108400ZS
A01	6295063	6295707	BnaA01G0108500ZS
A01	6301824	6302653	BnaA01G0108600ZS
A01	6304282	6307329	BnaA01G0108700ZS
A01	6307994	6309980	BnaA01G0108800ZS
A01	6337484	6337747	BnaA01G0108900ZS
A01	6344151	6348848	BnaA01G0109000ZS
A01	6349373	6353331	BnaA01G0109100ZS
A01	6353552	6355151	BnaA01G0109200ZS
A01	6356284	6358472	BnaA01G0109300ZS
A01	6358653	6360708	BnaA01G0109400ZS
A01	6362650	6363820	BnaA01G0109500ZS
A01	6364846	6370077	BnaA01G0109600ZS
A01	6370341	6372624	BnaA01G0109700ZS
A01	6373161	6373580	BnaA01G0109800ZS
A01	6373638	6377362	BnaA01G0109900ZS
A01	6379022	6380164	BnaA01G0110000ZS
A01	6382448	6383561	BnaA01G0110100ZS
A01	6385726	6387607	BnaA01G0110200ZS
A01	6398958	6401129	BnaA01G0110300ZS
A01	6401778	6403212	BnaA01G0110400ZS
A01	6403362	6405735	BnaA01G0110500ZS
A01	6407346	6407912	BnaA01G0110600ZS
A01	6421658	6423403	BnaA01G0110700ZS
A01	6426073	6427656	BnaA01G0110800ZS
A01	6435555	6437162	BnaA01G0110900ZS
A01	6442620	6444712	BnaA01G0111000ZS
A01	6447121	6451419	BnaA01G0111100ZS
A01	6451476	6455869	BnaA01G0111200ZS
A01	6459597	6461165	BnaA01G0111300ZS
A01	6472047	6473251	BnaA01G0111400ZS
A01	6477704	6478906	BnaA01G0111500ZS
A01	6481263	6481727	BnaA01G0111600ZS
A01	6484272	6486832	BnaA01G0111700ZS
A01	6491062	6495034	BnaA01G0111800ZS
A01	6497861	6501391	BnaA01G0111900ZS
A01	6503717	6504750	BnaA01G0112000ZS
A01	6506292	6508940	BnaA01G0112100ZS
A01	6513240	6514470	BnaA01G0112200ZS
A01	6516761	6517498	BnaA01G0112300ZS
A01	6522611	6523336	BnaA01G0112400ZS
A01	6529710	6530462	BnaA01G0112500ZS
A01	6533062	6533733	BnaA01G0112600ZS
A01	6547615	6547776	BnaA01G0112700ZS
A01	6549714	6550195	BnaA01G0112800ZS
A01	6560839	6564072	BnaA01G0112900ZS
A01	6564870	6566622	BnaA01G0113000ZS
A01	6567176	6571461	BnaA01G0113100ZS
A01	6571840	6573262	BnaA01G0113200ZS
A01	6574896	6575359	BnaA01G0113300ZS
A01	6576081	6577646	BnaA01G0113400ZS
A01	6584272	6585185	BnaA01G0113500ZS
A01	6586219	6586941	BnaA01G0113600ZS
A01	6591443	6593020	BnaA01G0113700ZS
A01	6596267	6601125	BnaA01G0113800ZS
A01	6606995	6608716	BnaA01G0113900ZS
A01	6609067	6612459	BnaA01G0114000ZS
A01	6612519	6613760	BnaA01G0114100ZS
A01	6624652	6628779	BnaA01G0114200ZS
A01	6629418	6630734	BnaA01G0114300ZS
A01	6632965	6634511	BnaA01G0114400ZS
A01	6636141	6638600	BnaA01G0114500ZS
A01	6649864	6652274	BnaA01G0114600ZS
A01	6653728	6655311	BnaA01G0114700ZS
A01	6660489	6661334	BnaA01G0114800ZS
A01	6662290	6665849	BnaA01G0114900ZS
A01	6664905	6665566	BnaA01G0115000ZS
A01	6668207	6669026	BnaA01G0115100ZS
A01	6673503	6675120	BnaA01G0115200ZS
A01	6676983	6678104	BnaA01G0115300ZS
A01	6686005	6688924	BnaA01G0115400ZS
A01	6691221	6694251	BnaA01G0115500ZS
A01	6695969	6696571	BnaA01G0115600ZS
A01	6696958	6701140	BnaA01G0115700ZS
A01	6710871	6712129	BnaA01G0115800ZS
A01	6717661	6718504	BnaA01G0115900ZS
A01	6720898	6723437	BnaA01G0116000ZS
A01	6726550	6728532	BnaA01G0116100ZS
A01	6728801	6730641	BnaA01G0116200ZS
A01	6737065	6737739	BnaA01G0116300ZS
A01	6744625	6745412	BnaA01G0116400ZS
A01	6745935	6748772	BnaA01G0116500ZS
A01	6749225	6754126	BnaA01G0116600ZS
A01	6755210	6760547	BnaA01G0116700ZS
A01	6761017	6761646	BnaA01G0116800ZS
A01	6763146	6764259	BnaA01G0116900ZS
A01	6766329	6767510	BnaA01G0117000ZS
A01	6768215	6770242	BnaA01G0117100ZS
A01	6773073	6774599	BnaA01G0117200ZS
A01	6775464	6777182	BnaA01G0117300ZS
A01	6783752	6785613	BnaA01G0117400ZS
A01	6788170	6791480	BnaA01G0117500ZS
A01	6792904	6797188	BnaA01G0117600ZS
A01	6800210	6801118	BnaA01G0117700ZS
A01	6802557	6806825	BnaA01G0117800ZS
A01	6807696	6810094	BnaA01G0117900ZS
A01	6828856	6831954	BnaA01G0118000ZS
A01	6839614	6840830	BnaA01G0118100ZS
A01	6843598	6850171	BnaA01G0118200ZS
A01	6850382	6851850	BnaA01G0118300ZS
A01	6852590	6853015	BnaA01G0118400ZS
A01	6862667	6863386	BnaA01G0118500ZS
A01	6867914	6868987	BnaA01G0118600ZS
A01	6874990	6880528	BnaA01G0118700ZS
A01	6885544	6887714	BnaA01G0118800ZS
A01	6892900	6893247	BnaA01G0118900ZS
A01	6894589	6897444	BnaA01G0119000ZS
A01	6903034	6905689	BnaA01G0119100ZS
A01	6905854	6908023	BnaA01G0119200ZS
A01	6908228	6909813	BnaA01G0119300ZS
A01	6911004	6917749	BnaA01G0119400ZS
A01	6917999	6918846	BnaA01G0119500ZS
A01	6919789	6920314	BnaA01G0119600ZS
A01	6924693	6929224	BnaA01G0119700ZS
A01	6929251	6931140	BnaA01G0119800ZS
A01	6941310	6944019	BnaA01G0119900ZS
A01	6945519	6945872	BnaA01G0120000ZS
A01	6948167	6948885	BnaA01G0120100ZS
A01	6948997	6951734	BnaA01G0120200ZS
A01	6976374	6976895	BnaA01G0120300ZS
A01	6977177	6979574	BnaA01G0120400ZS
A01	6985110	6987325	BnaA01G0120500ZS
A01	6992663	6992827	BnaA01G0120600ZS
A01	6992978	6993439	BnaA01G0120700ZS
A01	6998726	6999497	BnaA01G0120800ZS
A01	6999709	7001451	BnaA01G0120900ZS
A01	7002291	7002683	BnaA01G0121000ZS
A01	7016972	7019970	BnaA01G0121100ZS
A01	7027426	7029075	BnaA01G0121200ZS
A01	7031438	7034450	BnaA01G0121300ZS
A01	7037820	7040871	BnaA01G0121400ZS
A01	7055558	7056009	BnaA01G0121500ZS
A01	7063016	7065551	BnaA01G0121600ZS
A01	7070175	7073392	BnaA01G0121700ZS
A01	7091188	7095438	BnaA01G0121800ZS
A01	7096273	7097835	BnaA01G0121900ZS
A01	7099714	7100935	BnaA01G0122000ZS
A01	7102060	7102633	BnaA01G0122100ZS
A01	7103746	7104661	BnaA01G0122200ZS
A01	7116594	7117595	BnaA01G0122300ZS
A01	7122199	7125980	BnaA01G0122400ZS
A01	7126177	7127589	BnaA01G0122500ZS
A01	7139526	7140328	BnaA01G0122600ZS
A01	7146280	7147471	BnaA01G0122700ZS
A01	7148406	7149032	BnaA01G0122800ZS
A01	7149511	7151517	BnaA01G0122900ZS
A01	7152910	7155645	BnaA01G0123000ZS
A01	7156240	7158040	BnaA01G0123100ZS
A01	7160546	7172097	BnaA01G0123200ZS
A01	7179827	7180666	BnaA01G0123300ZS
A01	7180882	7183721	BnaA01G0123400ZS
A01	7185199	7189941	BnaA01G0123500ZS
A01	7190697	7192267	BnaA01G0123600ZS
A01	7192884	7194134	BnaA01G0123700ZS
A01	7194565	7195116	BnaA01G0123800ZS
A01	7195386	7196997	BnaA01G0123900ZS
A01	7197056	7197220	BnaA01G0124000ZS
A01	7199338	7202643	BnaA01G0124100ZS
A01	7204259	7204465	BnaA01G0124200ZS
A01	7209063	7209254	BnaA01G0124300ZS
A01	7209798	7210700	BnaA01G0124400ZS
A01	7211166	7212699	BnaA01G0124500ZS
A01	7216664	7217008	BnaA01G0124600ZS
A01	7218891	7219834	BnaA01G0124700ZS
A01	7220391	7225435	BnaA01G0124800ZS
A01	7237885	7240997	BnaA01G0124900ZS
A01	7251517	7253187	BnaA01G0125000ZS
A01	7254383	7255699	BnaA01G0125100ZS
A01	7274533	7275357	BnaA01G0125200ZS
A01	7282222	7282704	BnaA01G0125300ZS
A01	7291571	7292404	BnaA01G0125400ZS
A01	7293996	7296504	BnaA01G0125500ZS
A01	7303159	7304436	BnaA01G0125600ZS
A01	7309531	7311304	BnaA01G0125700ZS
A01	7324078	7325575	BnaA01G0125800ZS
A01	7328011	7330915	BnaA01G0125900ZS
A01	7333556	7334091	BnaA01G0126000ZS
A01	7335137	7341346	BnaA01G0126100ZS
A01	7342140	7357390	BnaA01G0126200ZS
A01	7357912	7359426	BnaA01G0126300ZS
A01	7367096	7368726	BnaA01G0126400ZS
A01	7375545	7376701	BnaA01G0126500ZS
A01	7377686	7379437	BnaA01G0126600ZS
A01	7379567	7381023	BnaA01G0126700ZS
A01	7387980	7391214	BnaA01G0126800ZS
A01	7399831	7401345	BnaA01G0126900ZS
A01	7411348	7412328	BnaA01G0127000ZS
A01	7416393	7417337	BnaA01G0127100ZS
A01	7418446	7424384	BnaA01G0127200ZS
A01	7425004	7426423	BnaA01G0127300ZS
A01	7428151	7429770	BnaA01G0127400ZS
A01	7431111	7431447	BnaA01G0127500ZS
A01	7433035	7435073	BnaA01G0127600ZS
A01	7435844	7440335	BnaA01G0127700ZS
A01	7461194	7463867	BnaA01G0127800ZS
A01	7469905	7471528	BnaA01G0127900ZS
A01	7471632	7473625	BnaA01G0128000ZS
A01	7475806	7478937	BnaA01G0128100ZS
A01	7481377	7482128	BnaA01G0128200ZS
A01	7483444	7487145	BnaA01G0128300ZS
A01	7487386	7497980	BnaA01G0128400ZS
A01	7504142	7504297	BnaA01G0128500ZS
A01	7517589	7520272	BnaA01G0128600ZS
A01	7529074	7530762	BnaA01G0128700ZS
A01	7533079	7536314	BnaA01G0128800ZS
A01	7539542	7539721	BnaA01G0128900ZS
A01	7541679	7544512	BnaA01G0129000ZS
A01	7548397	7550558	BnaA01G0129100ZS
A01	7563933	7565471	BnaA01G0129200ZS
A01	7571004	7571174	BnaA01G0129300ZS
A01	7579000	7579664	BnaA01G0129400ZS
A01	7584243	7587580	BnaA01G0129500ZS
A01	7587692	7589104	BnaA01G0129600ZS
A01	7594123	7595386	BnaA01G0129700ZS
A01	7596774	7600065	BnaA01G0129800ZS
A01	7619824	7620024	BnaA01G0129900ZS
A01	7623653	7649671	BnaA01G0130000ZS
A01	7702797	7703767	BnaA01G0130100ZS
A01	7704150	7706386	BnaA01G0130200ZS
A01	7707569	7709501	BnaA01G0130300ZS
A01	7711699	7713610	BnaA01G0130400ZS
A01	7716505	7717746	BnaA01G0130500ZS
A01	7719700	7721904	BnaA01G0130600ZS
A01	7727871	7730836	BnaA01G0130700ZS
A01	7731176	7731920	BnaA01G0130800ZS
A01	7741788	7744199	BnaA01G0130900ZS
A01	7757573	7759731	BnaA01G0131000ZS
A01	7759893	7762397	BnaA01G0131100ZS
A01	7767916	7768267	BnaA01G0131200ZS
A01	7770008	7770380	BnaA01G0131300ZS
A01	7781511	7784695	BnaA01G0131400ZS
A01	7825930	7830908	BnaA01G0131500ZS
A01	7835770	7838025	BnaA01G0131600ZS
A01	7842627	7844266	BnaA01G0131700ZS
A01	7850421	7851590	BnaA01G0131800ZS
A01	7851634	7857074	BnaA01G0131900ZS
A01	7885722	7887069	BnaA01G0132000ZS
A01	7889810	7892294	BnaA01G0132100ZS
A01	7895531	7896399	BnaA01G0132200ZS
A01	7932184	7933619	BnaA01G0132300ZS
A01	7933749	7935221	BnaA01G0132400ZS
A01	7939233	7940456	BnaA01G0132500ZS
A01	7941190	7944943	BnaA01G0132600ZS
A01	7945772	7948296	BnaA01G0132700ZS
A01	7949093	7951560	BnaA01G0132800ZS
A01	7959442	7960001	BnaA01G0132900ZS
A01	7965521	7965992	BnaA01G0133000ZS
A01	7975146	7975706	BnaA01G0133100ZS
A01	7985821	7986909	BnaA01G0133200ZS
A01	7997447	7998013	BnaA01G0133300ZS
A01	8019923	8022084	BnaA01G0133400ZS
A01	8022861	8026305	BnaA01G0133500ZS
A01	8027979	8028460	BnaA01G0133600ZS
A01	8037535	8038482	BnaA01G0133700ZS
A01	8045962	8048259	BnaA01G0133800ZS
A01	8048257	8049382	BnaA01G0133900ZS
A01	8053517	8054100	BnaA01G0134000ZS
A01	8055740	8058647	BnaA01G0134100ZS
A01	8059661	8064187	BnaA01G0134200ZS
A01	8066072	8069642	BnaA01G0134300ZS
A01	8072452	8074251	BnaA01G0134400ZS
A01	8076869	8077222	BnaA01G0134500ZS
A01	8078610	8079134	BnaA01G0134600ZS
A01	8081421	8082076	BnaA01G0134700ZS
A01	8082560	8083279	BnaA01G0134800ZS
A01	8085685	8087084	BnaA01G0134900ZS
A01	8087764	8090029	BnaA01G0135000ZS
A01	8092626	8095027	BnaA01G0135100ZS
A01	8095439	8096061	BnaA01G0135200ZS
A01	8096823	8103883	BnaA01G0135300ZS
A01	8113910	8114158	BnaA01G0135400ZS
A01	8114245	8114553	BnaA01G0135500ZS
A01	8114674	8115069	BnaA01G0135600ZS
A01	8116066	8126775	BnaA01G0135700ZS
A01	8127715	8130746	BnaA01G0135800ZS
A01	8130949	8132112	BnaA01G0135900ZS
A01	8146259	8146641	BnaA01G0136000ZS
A01	8150743	8151086	BnaA01G0136100ZS
A01	8152854	8156771	BnaA01G0136200ZS
A01	8157538	8157774	BnaA01G0136300ZS
A01	8159334	8162453	BnaA01G0136400ZS
A01	8168347	8170785	BnaA01G0136500ZS
A01	8178100	8179772	BnaA01G0136600ZS
A01	8188907	8190228	BnaA01G0136700ZS
A01	8193291	8194334	BnaA01G0136800ZS
A01	8198793	8200329	BnaA01G0136900ZS
A01	8200880	8202157	BnaA01G0137000ZS
A01	8202975	8205510	BnaA01G0137100ZS
A01	8206142	8206885	BnaA01G0137200ZS
A01	8213961	8216456	BnaA01G0137300ZS
A01	8225842	8226467	BnaA01G0137400ZS
A01	8231922	8235394	BnaA01G0137500ZS
A01	8241457	8243434	BnaA01G0137600ZS
A01	8244260	8249535	BnaA01G0137700ZS
A01	8253493	8255498	BnaA01G0137800ZS
A01	8256682	8260139	BnaA01G0137900ZS
A01	8263996	8265518	BnaA01G0138000ZS
A01	8266054	8267376	BnaA01G0138100ZS
A01	8267898	8271951	BnaA01G0138200ZS
A01	8272960	8273544	BnaA01G0138300ZS
A01	8274958	8275398	BnaA01G0138400ZS
A01	8276328	8277579	BnaA01G0138500ZS
A01	8278454	8280003	BnaA01G0138600ZS
A01	8281452	8282776	BnaA01G0138700ZS
A01	8282873	8289859	BnaA01G0138800ZS
A01	8290465	8293143	BnaA01G0138900ZS
A01	8293333	8293797	BnaA01G0139000ZS
A01	8304611	8305715	BnaA01G0139100ZS
A01	8306449	8311635	BnaA01G0139200ZS
A01	8312315	8312644	BnaA01G0139300ZS
A01	8331496	8334831	BnaA01G0139400ZS
A01	8335429	8336079	BnaA01G0139500ZS
A01	8336561	8337712	BnaA01G0139600ZS
A01	8337752	8340661	BnaA01G0139700ZS
A01	8342816	8344964	BnaA01G0139800ZS
A01	8345790	8348500	BnaA01G0139900ZS
A01	8349287	8349808	BnaA01G0140000ZS
A01	8350247	8351399	BnaA01G0140100ZS
A01	8351313	8354235	BnaA01G0140200ZS
A01	8356008	8359242	BnaA01G0140300ZS
A01	8373634	8376931	BnaA01G0140400ZS
A01	8378885	8387859	BnaA01G0140500ZS
A01	8388747	8391225	BnaA01G0140600ZS
A01	8392342	8394246	BnaA01G0140700ZS
A01	8397286	8401993	BnaA01G0140800ZS
A01	8402114	8405769	BnaA01G0140900ZS
A01	8406290	8407833	BnaA01G0141000ZS
A01	8408540	8411857	BnaA01G0141100ZS
A01	8412647	8416405	BnaA01G0141200ZS
A01	8416800	8421071	BnaA01G0141300ZS
A01	8428064	8435396	BnaA01G0141400ZS
A01	8438300	8441598	BnaA01G0141500ZS
A01	8441598	8446658	BnaA01G0141600ZS
A01	8447738	8448685	BnaA01G0141700ZS
A01	8448836	8455561	BnaA01G0141800ZS
A01	8460003	8461169	BnaA01G0141900ZS
A01	8461534	8468705	BnaA01G0142000ZS
A01	8469203	8472686	BnaA01G0142100ZS
A01	8482062	8484249	BnaA01G0142200ZS
A01	8487492	8488415	BnaA01G0142300ZS
A01	8491255	8491932	BnaA01G0142400ZS
A01	8496704	8499027	BnaA01G0142500ZS
A01	8504420	8504974	BnaA01G0142600ZS
A01	8507015	8509048	BnaA01G0142700ZS
A01	8510031	8512796	BnaA01G0142800ZS
A01	8513984	8517299	BnaA01G0142900ZS
A01	8517549	8526879	BnaA01G0143000ZS
A01	8527625	8528631	BnaA01G0143100ZS
A01	8529409	8534028	BnaA01G0143200ZS
A01	8534609	8536939	BnaA01G0143300ZS
A01	8537931	8540766	BnaA01G0143400ZS
A01	8544217	8546059	BnaA01G0143500ZS
A01	8548960	8550498	BnaA01G0143600ZS
A01	8554930	8557944	BnaA01G0143700ZS
A01	8562834	8565868	BnaA01G0143800ZS
A01	8566003	8566734	BnaA01G0143900ZS
A01	8567422	8569775	BnaA01G0144000ZS
A01	8570069	8572756	BnaA01G0144100ZS
A01	8573029	8577412	BnaA01G0144200ZS
A01	8577867	8578472	BnaA01G0144300ZS
A01	8580314	8583398	BnaA01G0144400ZS
A01	8584088	8587100	BnaA01G0144500ZS
A01	8589028	8590601	BnaA01G0144600ZS
A01	8591321	8592250	BnaA01G0144700ZS
A01	8593581	8593989	BnaA01G0144800ZS
A01	8594791	8595763	BnaA01G0144900ZS
A01	8600038	8602162	BnaA01G0145000ZS
A01	8602501	8603495	BnaA01G0145100ZS
A01	8606858	8611230	BnaA01G0145200ZS
A01	8613005	8615816	BnaA01G0145300ZS
A01	8616841	8621112	BnaA01G0145400ZS
A01	8626699	8627050	BnaA01G0145500ZS
A01	8627490	8637329	BnaA01G0145600ZS
A01	8641161	8642193	BnaA01G0145700ZS
A01	8643010	8643995	BnaA01G0145800ZS
A01	8644822	8648396	BnaA01G0145900ZS
A01	8648802	8649813	BnaA01G0146000ZS
A01	8650214	8651879	BnaA01G0146100ZS
A01	8652377	8653711	BnaA01G0146200ZS
A01	8654405	8657035	BnaA01G0146300ZS
A01	8658223	8660625	BnaA01G0146400ZS
A01	8661094	8662422	BnaA01G0146500ZS
A01	8662825	8663674	BnaA01G0146600ZS
A01	8664280	8665353	BnaA01G0146700ZS
A01	8665867	8669384	BnaA01G0146800ZS
A01	8693383	8695414	BnaA01G0146900ZS
A01	8718088	8719180	BnaA01G0147000ZS
A01	8721721	8723836	BnaA01G0147100ZS
A01	8724581	8725778	BnaA01G0147200ZS
A01	8725913	8726161	BnaA01G0147300ZS
A01	8727214	8727932	BnaA01G0147400ZS
A01	8729873	8730931	BnaA01G0147500ZS
A01	8735953	8737976	BnaA01G0147600ZS
A01	8738237	8738407	BnaA01G0147700ZS
A01	8739083	8739421	BnaA01G0147800ZS
A01	8740384	8743227	BnaA01G0147900ZS
A01	8746955	8749531	BnaA01G0148000ZS
A01	8753783	8754235	BnaA01G0148100ZS
A01	8756947	8757534	BnaA01G0148200ZS
A01	8759522	8760127	BnaA01G0148300ZS
A01	8760760	8762343	BnaA01G0148400ZS
A01	8762540	8764060	BnaA01G0148500ZS
A01	8765456	8768680	BnaA01G0148600ZS
A01	8768861	8772199	BnaA01G0148700ZS
A01	8772601	8773585	BnaA01G0148800ZS
A01	8776417	8778046	BnaA01G0148900ZS
A01	8788578	8791233	BnaA01G0149000ZS
A01	8792461	8795421	BnaA01G0149100ZS
A01	8798205	8800729	BnaA01G0149200ZS
A01	8814960	8815829	BnaA01G0149300ZS
A01	8829038	8830476	BnaA01G0149400ZS
A01	8848009	8848610	BnaA01G0149500ZS
A01	8850188	8851083	BnaA01G0149600ZS
A01	8854309	8854589	BnaA01G0149700ZS
A01	8858076	8858765	BnaA01G0149800ZS
A01	8862787	8863239	BnaA01G0149900ZS
A01	8874687	8874962	BnaA01G0150000ZS
A01	8878584	8888507	BnaA01G0150100ZS
A01	8890037	8892106	BnaA01G0150200ZS
A01	8893502	8896353	BnaA01G0150300ZS
A01	8901279	8901604	BnaA01G0150400ZS
A01	8902854	8903731	BnaA01G0150500ZS
A01	8905739	8907911	BnaA01G0150600ZS
A01	8913339	8916032	BnaA01G0150700ZS
A01	8920813	8921153	BnaA01G0150800ZS
A01	8921480	8923769	BnaA01G0150900ZS
A01	8926130	8926666	BnaA01G0151000ZS
A01	8931435	8933331	BnaA01G0151100ZS
A01	8934768	8938419	BnaA01G0151200ZS
A01	8938421	8940103	BnaA01G0151300ZS
A01	8945115	8947222	BnaA01G0151400ZS
A01	8948286	8956761	BnaA01G0151500ZS
A01	8957931	8960083	BnaA01G0151600ZS
A01	8960808	8961972	BnaA01G0151700ZS
A01	8962358	8962986	BnaA01G0151800ZS
A01	8963073	8963234	BnaA01G0151900ZS
A01	8964694	8967645	BnaA01G0152000ZS
A01	8972488	8974398	BnaA01G0152100ZS
A01	8984181	8985359	BnaA01G0152200ZS
A01	8987705	8989426	BnaA01G0152300ZS
A01	9004707	9005123	BnaA01G0152400ZS
A01	9006611	9008631	BnaA01G0152500ZS
A01	9009627	9010235	BnaA01G0152600ZS
A01	9016655	9019616	BnaA01G0152700ZS
A01	9020060	9020731	BnaA01G0152800ZS
A01	9021886	9024390	BnaA01G0152900ZS
A01	9025209	9026381	BnaA01G0153000ZS
A01	9031559	9034400	BnaA01G0153100ZS
A01	9036318	9037802	BnaA01G0153200ZS
A01	9043184	9045001	BnaA01G0153300ZS
A01	9049043	9049994	BnaA01G0153400ZS
A01	9054140	9055669	BnaA01G0153500ZS
A01	9064397	9070076	BnaA01G0153600ZS
A01	9071312	9074682	BnaA01G0153700ZS
A01	9074838	9076961	BnaA01G0153800ZS
A01	9079657	9083671	BnaA01G0153900ZS
A01	9083837	9091847	BnaA01G0154000ZS
A01	9099752	9101552	BnaA01G0154100ZS
A01	9102755	9106130	BnaA01G0154200ZS
A01	9108307	9109275	BnaA01G0154300ZS
A01	9109665	9112581	BnaA01G0154400ZS
A01	9113489	9113980	BnaA01G0154500ZS
A01	9115540	9121593	BnaA01G0154600ZS
A01	9122693	9127502	BnaA01G0154700ZS
A01	9127862	9129851	BnaA01G0154800ZS
A01	9130392	9131997	BnaA01G0154900ZS
A01	9141705	9143840	BnaA01G0155000ZS
A01	9152339	9159504	BnaA01G0155100ZS
A01	9168396	9175557	BnaA01G0155200ZS
A01	9176524	9177898	BnaA01G0155300ZS
A01	9199692	9203767	BnaA01G0155400ZS
A01	9204273	9206532	BnaA01G0155500ZS
A01	9212138	9212413	BnaA01G0155600ZS
A01	9213708	9213946	BnaA01G0155700ZS
A01	9214216	9217249	BnaA01G0155800ZS
A01	9217339	9219298	BnaA01G0155900ZS
A01	9219573	9222172	BnaA01G0156000ZS
A01	9222804	9225554	BnaA01G0156100ZS
A01	9235452	9237772	BnaA01G0156200ZS
A01	9239725	9242346	BnaA01G0156300ZS
A01	9243841	9244695	BnaA01G0156400ZS
A01	9248394	9252672	BnaA01G0156500ZS
A01	9259481	9261535	BnaA01G0156600ZS
A01	9267408	9267950	BnaA01G0156700ZS
A01	9268227	9270179	BnaA01G0156800ZS
A01	9278706	9280149	BnaA01G0156900ZS
A01	9280495	9281938	BnaA01G0157000ZS
A01	9302313	9303919	BnaA01G0157100ZS
A01	9324387	9324830	BnaA01G0157200ZS
A01	9325568	9326554	BnaA01G0157300ZS
A01	9328662	9331375	BnaA01G0157400ZS
A01	9331380	9331955	BnaA01G0157500ZS
A01	9335816	9339588	BnaA01G0157600ZS
A01	9341372	9342361	BnaA01G0157700ZS
A01	9352074	9352794	BnaA01G0157800ZS
A01	9352723	9357122	BnaA01G0157900ZS
A01	9358236	9358415	BnaA01G0158000ZS
A01	9359785	9360105	BnaA01G0158100ZS
A01	9374749	9376181	BnaA01G0158200ZS
A01	9377890	9379807	BnaA01G0158300ZS
A01	9380200	9381972	BnaA01G0158400ZS
A01	9382209	9384000	BnaA01G0158500ZS
A01	9388450	9389968	BnaA01G0158600ZS
A01	9398578	9400544	BnaA01G0158700ZS
A01	9400804	9402641	BnaA01G0158800ZS
A01	9421929	9424714	BnaA01G0158900ZS
A01	9425489	9427088	BnaA01G0159000ZS
A01	9436928	9438399	BnaA01G0159100ZS
A01	9438453	9441756	BnaA01G0159200ZS
A01	9445154	9445990	BnaA01G0159300ZS

## Sheet: A10 18971020-19039409
染色体	物理位置		基因
A10	18971020	19039409	5个
A10	18995629	18998241	BnaA10G0154200ZS
A10	19006187	19010985	BnaA10G0154300ZS
A10	19014131	19015749	BnaA10G0154400ZS
A10	19017030	19019208	BnaA10G0154500ZS
A10	19038358	19041098	BnaA10G0154600ZS

## Sheet: A10 18091839-18522230
染色体	物理位置		基因
A10	18091839	18522230	63个
A10	18092568	18097634	BnaA10G0140400ZS
A10	18099309	18102067	BnaA10G0140500ZS
A10	18111174	18114387	BnaA10G0140600ZS
A10	18114785	18116336	BnaA10G0140700ZS
A10	18116639	18118017	BnaA10G0140800ZS
A10	18119190	18119753	BnaA10G0140900ZS
A10	18125067	18125618	BnaA10G0141000ZS
A10	18129067	18135289	BnaA10G0141100ZS
A10	18144148	18144734	BnaA10G0141200ZS
A10	18152351	18153184	BnaA10G0141300ZS
A10	18155742	18162187	BnaA10G0141400ZS
A10	18156269	18158001	BnaA10G0141500ZS
A10	18177885	18178160	BnaA10G0141600ZS
A10	18179530	18180254	BnaA10G0141700ZS
A10	18181084	18181986	BnaA10G0141800ZS
A10	18188461	18188868	BnaA10G0141900ZS
A10	18189935	18193436	BnaA10G0142000ZS
A10	18209262	18214220	BnaA10G0142100ZS
A10	18220320	18222936	BnaA10G0142200ZS
A10	18223039	18224192	BnaA10G0142300ZS
A10	18234155	18235568	BnaA10G0142400ZS
A10	18235946	18236252	BnaA10G0142500ZS
A10	18236483	18238975	BnaA10G0142600ZS
A10	18248363	18251099	BnaA10G0142700ZS
A10	18259073	18261580	BnaA10G0142800ZS
A10	18262592	18265025	BnaA10G0142900ZS
A10	18266225	18267720	BnaA10G0143000ZS
A10	18268209	18269836	BnaA10G0143100ZS
A10	18270392	18271929	BnaA10G0143200ZS
A10	18273929	18275092	BnaA10G0143300ZS
A10	18279900	18281125	BnaA10G0143400ZS
A10	18281844	18282968	BnaA10G0143500ZS
A10	18283196	18284769	BnaA10G0143600ZS
A10	18286619	18287114	BnaA10G0143700ZS
A10	18297217	18305974	BnaA10G0143800ZS
A10	18308350	18308655	BnaA10G0143900ZS
A10	18308954	18312946	BnaA10G0144000ZS
A10	18319647	18320661	BnaA10G0144100ZS
A10	18327706	18331679	BnaA10G0144200ZS
A10	18333046	18333954	BnaA10G0144300ZS
A10	18334703	18335934	BnaA10G0144400ZS
A10	18345507	18346375	BnaA10G0144500ZS
A10	18352313	18355204	BnaA10G0144600ZS
A10	18357396	18357856	BnaA10G0144700ZS
A10	18358571	18360380	BnaA10G0144800ZS
A10	18363420	18365583	BnaA10G0144900ZS
A10	18371874	18374238	BnaA10G0145000ZS
A10	18383134	18384687	BnaA10G0145100ZS
A10	18395609	18395809	BnaA10G0145200ZS
A10	18403673	18406241	BnaA10G0145300ZS
A10	18406486	18409265	BnaA10G0145400ZS
A10	18415203	18415928	BnaA10G0145500ZS
A10	18427140	18439687	BnaA10G0145600ZS
A10	18446212	18447224	BnaA10G0145700ZS
A10	18452334	18452887	BnaA10G0145800ZS
A10	18459245	18460486	BnaA10G0145900ZS
A10	18460890	18463087	BnaA10G0146000ZS
A10	18471010	18474496	BnaA10G0146100ZS
A10	18482485	18485440	BnaA10G0146200ZS
A10	18486479	18487444	BnaA10G0146300ZS
A10	18512059	18513913	BnaA10G0146400ZS
A10	18515768	18520286	BnaA10G0146500ZS
A10	18520331	18523596	BnaA10G0146600ZS

## Sheet: C03 18838385-19430815
染色体	物理位置		基因
C03	18838385	19430815	61个
C03	18844500	18844795	BnaC03G0291000ZS
C03	18853119	18854425	BnaC03G0291100ZS
C03	18869600	18870088	BnaC03G0291200ZS
C03	18883780	18885220	BnaC03G0291300ZS
C03	18895640	18896290	BnaC03G0291400ZS
C03	18896377	18896931	BnaC03G0291500ZS
C03	18901911	18905663	BnaC03G0291600ZS
C03	18907930	18911222	BnaC03G0291700ZS
C03	18935063	18936619	BnaC03G0291800ZS
C03	18967400	18969086	BnaC03G0291900ZS
C03	18973374	18975175	BnaC03G0292000ZS
C03	18975748	18976252	BnaC03G0292100ZS
C03	18984402	18986796	BnaC03G0292200ZS
C03	19018541	19019150	BnaC03G0292300ZS
C03	19019369	19022845	BnaC03G0292400ZS
C03	19022936	19023223	BnaC03G0292500ZS
C03	19025362	19026368	BnaC03G0292600ZS
C03	19039862	19040711	BnaC03G0292700ZS
C03	19050083	19052137	BnaC03G0292800ZS
C03	19054819	19055772	BnaC03G0292900ZS
C03	19059511	19060520	BnaC03G0293000ZS
C03	19062133	19067488	BnaC03G0293100ZS
C03	19071414	19072923	BnaC03G0293200ZS
C03	19093693	19095138	BnaC03G0293300ZS
C03	19097898	19098722	BnaC03G0293400ZS
C03	19105839	19108939	BnaC03G0293500ZS
C03	19201366	19201578	BnaC03G0293600ZS
C03	19208861	19210174	BnaC03G0293700ZS
C03	19228731	19229678	BnaC03G0293800ZS
C03	19229735	19230077	BnaC03G0293900ZS
C03	19232761	19233342	BnaC03G0294000ZS
C03	19233568	19234981	BnaC03G0294100ZS
C03	19261242	19264832	BnaC03G0294200ZS
C03	19274212	19276209	BnaC03G0294300ZS
C03	19278513	19278827	BnaC03G0294400ZS
C03	19284361	19285897	BnaC03G0294500ZS
C03	19287504	19291329	BnaC03G0294600ZS
C03	19299511	19300716	BnaC03G0294700ZS
C03	19301585	19301866	BnaC03G0294800ZS
C03	19307699	19309137	BnaC03G0294900ZS
C03	19322718	19323047	BnaC03G0295000ZS
C03	19326090	19327781	BnaC03G0295100ZS
C03	19336797	19337741	BnaC03G0295200ZS
C03	19350274	19352162	BnaC03G0295300ZS
C03	19358238	19359353	BnaC03G0295400ZS
C03	19360535	19362313	BnaC03G0295500ZS
C03	19366900	19367130	BnaC03G0295600ZS
C03	19367276	19368132	BnaC03G0295700ZS
C03	19369336	19370759	BnaC03G0295800ZS
C03	19377200	19379942	BnaC03G0295900ZS
C03	19380712	19381319	BnaC03G0296000ZS
C03	19394662	19399101	BnaC03G0296100ZS
C03	19401767	19402497	BnaC03G0296200ZS
C03	19404954	19406184	BnaC03G0296300ZS
C03	19409964	19410514	BnaC03G0296400ZS
C03	19411924	19412319	BnaC03G0296500ZS
C03	19417544	19419172	BnaC03G0296600ZS
C03	19421753	19422472	BnaC03G0296700ZS
C03	19422808	19425032	BnaC03G0296800ZS
C03	19422808	19425032	BnaC03G0296800ZS
C03	19427884	19428246	BnaC03G0296900ZS

## Sheet: A06 3105210-3152990
染色体	物理位置		基因
A06	3105210	3152990	9个
A06	3117295	3118828	BnaA06G0047400ZS
A06	3126227	3128389	BnaA06G0047500ZS
A06	3129771	3131574	BnaA06G0047600ZS
A06	3134558	3134991	BnaA06G0047700ZS
A06	3138573	3140328	BnaA06G0047800ZS
A06	3140748	3142866	BnaA06G0047900ZS
A06	3143194	3147519	BnaA06G0048000ZS
A06	3147900	3150674	BnaA06G0048100ZS
A06	3151996	3154782	BnaA06G0048200ZS

## Sheet: C03 7166121-8185264
染色体	物理位置		基因
C03	7166121	8185264	164个
C03	7199698	7201431	BnaC03G0134600ZS
C03	7207306	7211616	BnaC03G0134700ZS
C03	7213850	7216881	BnaC03G0134800ZS
C03	7217640	7219436	BnaC03G0134900ZS
C03	7232746	7234395	BnaC03G0135000ZS
C03	7236101	7238289	BnaC03G0135100ZS
C03	7245593	7250748	BnaC03G0135200ZS
C03	7254186	7254723	BnaC03G0135300ZS
C03	7256769	7257311	BnaC03G0135400ZS
C03	7258985	7259263	BnaC03G0135500ZS
C03	7268680	7270918	BnaC03G0135600ZS
C03	7277425	7277925	BnaC03G0135700ZS
C03	7278213	7283457	BnaC03G0135800ZS
C03	7286158	7290137	BnaC03G0135900ZS
C03	7298178	7303013	BnaC03G0136000ZS
C03	7302786	7303850	BnaC03G0136100ZS
C03	7305046	7306245	BnaC03G0136200ZS
C03	7309246	7309614	BnaC03G0136300ZS
C03	7309819	7310567	BnaC03G0136400ZS
C03	7312527	7317510	BnaC03G0136500ZS
C03	7320500	7321608	BnaC03G0136600ZS
C03	7322080	7324938	BnaC03G0136700ZS
C03	7326075	7327555	BnaC03G0136800ZS
C03	7328794	7331209	BnaC03G0136900ZS
C03	7332438	7335140	BnaC03G0137000ZS
C03	7335534	7336847	BnaC03G0137100ZS
C03	7341957	7342343	BnaC03G0137200ZS
C03	7343823	7345164	BnaC03G0137300ZS
C03	7352546	7355399	BnaC03G0137400ZS
C03	7356276	7357783	BnaC03G0137500ZS
C03	7357817	7361310	BnaC03G0137600ZS
C03	7367732	7368121	BnaC03G0137700ZS
C03	7370321	7373320	BnaC03G0137800ZS
C03	7373327	7375915	BnaC03G0137900ZS
C03	7378037	7379284	BnaC03G0138000ZS
C03	7386843	7393842	BnaC03G0138100ZS
C03	7394107	7395951	BnaC03G0138200ZS
C03	7396181	7396713	BnaC03G0138300ZS
C03	7397561	7400953	BnaC03G0138400ZS
C03	7411795	7413475	BnaC03G0138500ZS
C03	7415466	7416041	BnaC03G0138600ZS
C03	7418859	7419585	BnaC03G0138700ZS
C03	7419741	7422494	BnaC03G0138800ZS
C03	7426164	7426988	BnaC03G0138900ZS
C03	7440919	7442922	BnaC03G0139000ZS
C03	7444270	7445432	BnaC03G0139100ZS
C03	7446907	7447209	BnaC03G0139200ZS
C03	7449638	7451851	BnaC03G0139300ZS
C03	7454433	7454612	BnaC03G0139400ZS
C03	7454863	7457336	BnaC03G0139500ZS
C03	7458167	7460131	BnaC03G0139600ZS
C03	7464711	7466759	BnaC03G0139700ZS
C03	7472456	7473452	BnaC03G0139800ZS
C03	7492901	7493224	BnaC03G0139900ZS
C03	7493253	7494824	BnaC03G0140000ZS
C03	7496130	7498775	BnaC03G0140100ZS
C03	7500016	7501655	BnaC03G0140200ZS
C03	7502318	7504712	BnaC03G0140300ZS
C03	7505627	7507625	BnaC03G0140400ZS
C03	7508114	7508374	BnaC03G0140500ZS
C03	7509043	7516079	BnaC03G0140600ZS
C03	7516753	7520422	BnaC03G0140700ZS
C03	7523110	7523794	BnaC03G0140800ZS
C03	7524561	7524899	BnaC03G0140900ZS
C03	7528163	7531554	BnaC03G0141000ZS
C03	7539829	7540848	BnaC03G0141100ZS
C03	7541811	7542958	BnaC03G0141200ZS
C03	7545308	7546315	BnaC03G0141300ZS
C03	7547955	7548968	BnaC03G0141400ZS
C03	7555731	7559049	BnaC03G0141500ZS
C03	7561035	7561705	BnaC03G0141600ZS
C03	7562219	7563051	BnaC03G0141700ZS
C03	7563607	7565395	BnaC03G0141800ZS
C03	7568554	7569654	BnaC03G0141900ZS
C03	7570027	7570506	BnaC03G0142000ZS
C03	7580793	7582148	BnaC03G0142100ZS
C03	7583913	7585927	BnaC03G0142200ZS
C03	7587705	7591027	BnaC03G0142300ZS
C03	7591767	7595874	BnaC03G0142400ZS
C03	7599457	7601168	BnaC03G0142500ZS
C03	7609580	7611659	BnaC03G0142600ZS
C03	7614587	7616565	BnaC03G0142700ZS
C03	7624658	7625137	BnaC03G0142800ZS
C03	7628458	7631605	BnaC03G0142900ZS
C03	7632853	7635176	BnaC03G0143000ZS
C03	7637872	7638616	BnaC03G0143100ZS
C03	7642291	7642641	BnaC03G0143200ZS
C03	7645184	7645522	BnaC03G0143300ZS
C03	7647781	7648614	BnaC03G0143400ZS
C03	7669208	7671051	BnaC03G0143500ZS
C03	7679346	7683033	BnaC03G0143600ZS
C03	7683117	7685108	BnaC03G0143700ZS
C03	7687432	7690994	BnaC03G0143800ZS
C03	7693652	7695419	BnaC03G0143900ZS
C03	7695988	7698744	BnaC03G0144000ZS
C03	7700552	7701007	BnaC03G0144100ZS
C03	7718695	7720098	BnaC03G0144200ZS
C03	7720104	7720505	BnaC03G0144300ZS
C03	7723842	7725653	BnaC03G0144400ZS
C03	7731049	7731702	BnaC03G0144500ZS
C03	7731762	7733929	BnaC03G0144600ZS
C03	7746087	7749565	BnaC03G0144700ZS
C03	7749902	7750701	BnaC03G0144800ZS
C03	7754101	7758767	BnaC03G0144900ZS
C03	7758982	7761057	BnaC03G0145000ZS
C03	7761474	7763808	BnaC03G0145100ZS
C03	7775502	7776077	BnaC03G0145200ZS
C03	7780018	7781131	BnaC03G0145300ZS
C03	7782071	7783561	BnaC03G0145400ZS
C03	7801707	7803959	BnaC03G0145500ZS
C03	7806553	7809572	BnaC03G0145600ZS
C03	7812456	7813146	BnaC03G0145700ZS
C03	7813473	7814748	BnaC03G0145800ZS
C03	7829054	7829788	BnaC03G0145900ZS
C03	7830012	7831452	BnaC03G0146000ZS
C03	7840336	7841355	BnaC03G0146100ZS
C03	7842689	7845588	BnaC03G0146200ZS
C03	7847589	7848780	BnaC03G0146300ZS
C03	7857650	7859110	BnaC03G0146400ZS
C03	7860929	7861832	BnaC03G0146500ZS
C03	7866873	7868355	BnaC03G0146600ZS
C03	7870844	7879223	BnaC03G0146700ZS
C03	7888182	7889847	BnaC03G0146800ZS
C03	7891212	7891596	BnaC03G0146900ZS
C03	7895710	7905294	BnaC03G0147000ZS
C03	7907920	7908278	BnaC03G0147100ZS
C03	7913707	7914803	BnaC03G0147200ZS
C03	7919426	7925163	BnaC03G0147300ZS
C03	7925286	7925540	BnaC03G0147400ZS
C03	7928916	7931325	BnaC03G0147500ZS
C03	7937836	7938627	BnaC03G0147600ZS
C03	7939743	7942067	BnaC03G0147700ZS
C03	7942632	7943094	BnaC03G0147800ZS
C03	7943421	7943726	BnaC03G0147900ZS
C03	7945892	7947235	BnaC03G0148000ZS
C03	7963495	7964838	BnaC03G0148100ZS
C03	7972895	7973792	BnaC03G0148200ZS
C03	7977659	7978141	BnaC03G0148300ZS
C03	7979988	7982568	BnaC03G0148400ZS
C03	7991530	7992882	BnaC03G0148500ZS
C03	8001830	8003780	BnaC03G0148600ZS
C03	8004072	8004932	BnaC03G0148700ZS
C03	8006054	8006706	BnaC03G0148800ZS
C03	8016061	8016861	BnaC03G0148900ZS
C03	8018802	8020145	BnaC03G0149000ZS
C03	8035246	8035728	BnaC03G0149100ZS
C03	8052365	8052930	BnaC03G0149200ZS
C03	8054785	8055267	BnaC03G0149300ZS
C03	8057758	8058781	BnaC03G0149400ZS
C03	8058966	8062431	BnaC03G0149500ZS
C03	8066154	8067287	BnaC03G0149600ZS
C03	8067503	8069016	BnaC03G0149700ZS
C03	8074584	8076271	BnaC03G0149800ZS
C03	8081081	8081437	BnaC03G0149900ZS
C03	8096551	8097331	BnaC03G0150000ZS
C03	8099940	8101571	BnaC03G0150100ZS
C03	8104929	8108468	BnaC03G0150200ZS
C03	8113606	8115926	BnaC03G0150300ZS
C03	8118965	8126736	BnaC03G0150400ZS
C03	8139325	8142451	BnaC03G0150500ZS
C03	8143137	8152566	BnaC03G0150600ZS
C03	8158951	8159409	BnaC03G0150700ZS
C03	8164851	8165030	BnaC03G0150800ZS
C03	8184141	8184359	BnaC03G0150900ZS
