# Supplementary material for: Mining Candidate Genes for Leaf Angle in Brassica napus L. by Combining QTL Mapping and RNA Sequencing Analysis
Source: Int J Mol Sci. 2024 Aug 28;25(17):9325. doi: 10.3390/ijms25179325 (PMC11394825; doi:10.3390/ijms25179325)
Supplement: Supplementary file 1 [file ijms-25-09325-s001.zip › Supplementary Table S3. Analysis of KEGG enrichment of the DEGs..xlsx]

## Sheet: Sheet1
download
ID	Description	GeneRatio	BgRatio	pvalue	p.adjust	qvalue	geneID	Count
ath00920	Sulfur metabolism	39/4609	156/32033	0.000316943	0.0427873	0.0423703	BnaC09G0278900ZS/BnaC08G0398300ZS/BnaC08G0115400ZS/BnaC07G0439600ZS/BnaC07G0222000ZS/BnaC06G0448400ZS/BnaC05G0542100ZS/BnaC05G0472600ZS/BnaC04G0542400ZS/BnaC04G0356400ZS/BnaC04G0240200ZS/BnaC03G0719700ZS/BnaC03G0506200ZS/BnaC03G0355900ZS/BnaC02G0539600ZS/BnaC02G0415900ZS/BnaC02G0167400ZS/BnaC02G0068300ZS/BnaC01G0476300ZS/BnaC01G0148400ZS/BnaA10G0126700ZS/BnaA10G0106200ZS/BnaA09G0236600ZS/BnaA09G0…	39
ath00073	Cutin, suberine and wax biosynthesis	28/4609	125/32033	0.0103936	0.70157	0.694732	BnaC09G0199300ZS/BnaC09G0199200ZS/BnaC08G0408500ZS/BnaC08G0364800ZS/BnaC06G0286700ZS/BnaC05G0495500ZS/BnaC03G0597600ZS/BnaC03G0579500ZS/BnaC02G0332800ZS/BnaC02G0251600ZS/BnaC02G0111200ZS/BnaC02G0110800ZS/BnaC01G0048500ZS/BnaA09G0721400ZS/BnaA09G0698500ZS/BnaA09G0521800ZS/BnaA07G0320400ZS/BnaA07G0257600ZS/BnaA06G0257000ZS/BnaA05G0142600ZS/BnaA04G0242400ZS/BnaA04G0122700ZS/BnaA04G0034500ZS/BnaA03G0…	28
ath00561	Glycerolipid metabolism	50/4609	262/32033	0.0213619	0.76756	0.760079	BnaC09G0621600ZS/BnaC09G0605500ZS/BnaC09G0126800ZS/BnaC08G0066200ZS/BnaC06G0096000ZS/BnaC05G0571400ZS/BnaC05G0568600ZS/BnaC05G0551300ZS/BnaC05G0549000ZS/BnaC05G0525100ZS/BnaC05G0503100ZS/BnaC05G0484900ZS/BnaC05G0408900ZS/BnaC05G0304300ZS/BnaC05G0013400ZS/BnaC04G0297900ZS/BnaC03G0003500ZS/BnaC02G0538300ZS/BnaC02G0466100ZS/BnaC02G0327300ZS/BnaC02G0101600ZS/BnaC02G0057200ZS/BnaC02G0032200ZS/BnaC02G0…	50
ath00270	Cysteine and methionine metabolism	84/4609	486/32033	0.0410275	0.76756	0.760079	BnaC09G0621000ZS/BnaC09G0485200ZS/BnaC09G0360600ZS/BnaC09G0326400ZS/BnaC09G0005000ZS/BnaC08G0509000ZS/BnaC08G0398300ZS/BnaC08G0056100ZS/BnaC07G0519100ZS/BnaC07G0483000ZS/BnaC07G0115300ZS/BnaC07G0082500ZS/BnaC07G0024200ZS/BnaC06G0457800ZS/BnaC06G0448400ZS/BnaC05G0568400ZS/BnaC05G0549700ZS/BnaC05G0542100ZS/BnaC05G0472600ZS/BnaC05G0466400ZS/BnaC05G0105300ZS/BnaC05G0078800ZS/BnaC04G0552000ZS/BnaC04G0…	84
ath00071	Fatty acid degradation	36/4609	188/32033	0.0429668	0.76756	0.760079	BnaC09G0032500ZS/BnaC08G0450700ZS/BnaC08G0320100ZS/BnaC08G0066200ZS/BnaC07G0180700ZS/BnaC05G0531100ZS/BnaC05G0522700ZS/BnaC05G0306100ZS/BnaC05G0304300ZS/BnaC05G0287400ZS/BnaC05G0195200ZS/BnaC04G0614600ZS/BnaC04G0523500ZS/BnaC04G0484200ZS/BnaC02G0514000ZS/BnaC02G0488700ZS/BnaC02G0200800ZS/BnaC01G0489200ZS/BnaC01G0027700ZS/BnaA09G0597200ZS/BnaA09G0046800ZS/BnaA08G0182200ZS/BnaA08G0050400ZS/BnaA07G0…	36
ath00450	Selenocompound metabolism	17/4609	77/32033	0.0446939	0.76756	0.760079	BnaC09G0485200ZS/BnaC08G0069300ZS/BnaC07G0222000ZS/BnaC07G0013100ZS/BnaC06G0179700ZS/BnaC05G0549700ZS/BnaC03G0504200ZS/BnaC03G0103500ZS/BnaC02G0084700ZS/BnaC02G0068300ZS/BnaC01G0261300ZS/BnaA10G0191100ZS/BnaA10G0170100ZS/BnaA08G0052900ZS/BnaA06G0015200ZS/BnaA05G0026000ZS/BnaA03G0374300ZS	17
ath04146	Peroxisome	57/4609	319/32033	0.0476088	0.76756	0.760079	BnaC09G0218100ZS/BnaC09G0073000ZS/BnaC09G0008300ZS/BnaC08G0529200ZS/BnaC08G0364800ZS/BnaC08G0320100ZS/BnaC07G0462000ZS/BnaC07G0075300ZS/BnaC06G0095300ZS/BnaC06G0071800ZS/BnaC05G0531100ZS/BnaC05G0515700ZS/BnaC05G0458100ZS/BnaC05G0306100ZS/BnaC05G0176000ZS/BnaC04G0614600ZS/BnaC04G0523500ZS/BnaC04G0484200ZS/BnaC04G0458700ZS/BnaC04G0329800ZS/BnaC04G0210500ZS/BnaC04G0210400ZS/BnaC03G0597600ZS/BnaC03G0…	57
ath01040	Biosynthesis of unsaturated fatty acids	17/4609	78/32033	0.0497683	0.76756	0.760079	BnaC08G0320100ZS/BnaC07G0154300ZS/BnaC06G0341300ZS/BnaC05G0571300ZS/BnaC05G0480500ZS/BnaC04G0523500ZS/BnaC03G0047500ZS/BnaC02G0488700ZS/BnaC02G0332900ZS/BnaC02G0124500ZS/BnaA09G0432500ZS/BnaA05G0427800ZS/BnaA04G0212800ZS/BnaA03G0279800ZS/BnaA03G0040500ZS/BnaA02G0364200ZS/BnaA02G0102800ZS	17
ath00514	Other types of O-glycan biosynthesis	10/4609	40/32033	0.0530287	0.76756	0.760079	BnaC08G0239500ZS/BnaC05G0486300ZS/BnaC03G0388600ZS/BnaC02G0510400ZS/BnaC02G0195900ZS/BnaA05G0433000ZS/BnaA05G0090600ZS/BnaA04G0226900ZS/BnaA02G0381300ZS/BnaA01G0404000ZS	10
ath00537	Glycosylphosphatidylinositol (GPI)-anchored proteins [BR:ath00537]	8/4609	30/32033	0.0568563	0.76756	0.760079	BnaC05G0467800ZS/BnaC02G0428600ZS/BnaC02G0204300ZS/BnaC02G0138000ZS/BnaA02G0316800ZS/BnaA02G0160000ZS/BnaA01G0136400ZS/BnaA01G0076500ZS	8
ath00960	Tropane, piperidine and pyridine alkaloid biosynthesis	27/4609	142/32033	0.0766492	0.780056	0.772453	BnaC09G0587500ZS/BnaC09G0207000ZS/BnaC07G0483000ZS/BnaC04G0492200ZS/BnaC04G0186900ZS/BnaC04G0186700ZS/BnaC03G0271700ZS/BnaC03G0271400ZS/BnaC02G0468500ZS/BnaC02G0357600ZS/BnaC02G0357300ZS/BnaC02G0260800ZS/BnaC02G0171200ZS/BnaC02G0022500ZS/BnaC01G0041100ZS/BnaA09G0593900ZS/BnaA09G0182700ZS/BnaA04G0270900ZS/BnaA04G0189200ZS/BnaA03G0504400ZS/BnaA03G0473600ZS/BnaA03G0230300ZS/BnaA03G0230200ZS/BnaA03G0…	27
ath01005	Lipopolysaccharide biosynthesis proteins [BR:ath01005]	7/4609	27/32033	0.0825454	0.780056	0.772453	BnaC02G0390300ZS/BnaC02G0319800ZS/BnaA07G0230800ZS/BnaA07G0058300ZS/BnaA04G0116500ZS/BnaA02G0286900ZS/BnaA02G0237800ZS	7
ath00999	Biosynthesis of various plant secondary metabolites	37/4609	206/32033	0.0886818	0.780056	0.772453	BnaC09G0597600ZS/BnaC09G0005000ZS/BnaC08G0415800ZS/BnaC06G0222100ZS/BnaC05G0526900ZS/BnaC05G0280500ZS/BnaC04G0552000ZS/BnaC04G0050200ZS/BnaC04G0009200ZS/BnaC03G0625800ZS/BnaC03G0121700ZS/BnaC03G0103300ZS/BnaC02G0154500ZS/BnaC01G0507300ZS/BnaC01G0486400ZS/BnaC01G0454100ZS/BnaC01G0407600ZS/BnaA10G0061600ZS/BnaA09G0566300ZS/BnaA09G0566200ZS/BnaA09G0547300ZS/BnaA09G0547100ZS/BnaA09G0394600ZS/BnaA09G0…	37
ath04030	G protein-coupled receptors [BR:ath04030]	15/4609	73/32033	0.0949964	0.780056	0.772453	BnaC09G0011600ZS/BnaC08G0513900ZS/BnaC08G0207900ZS/BnaC07G0052600ZS/BnaC05G0503000ZS/BnaC04G0598400ZS/BnaC02G0322500ZS/BnaC02G0322100ZS/BnaC02G0173500ZS/BnaC02G0088200ZS/BnaA10G0101700ZS/BnaA05G0441100ZS/BnaA04G0280300ZS/BnaA02G0137300ZS/BnaA01G0138800ZS	15
ath00563	Glycosylphosphatidylinositol (GPI)-anchor biosynthesis	16/4609	79/32033	0.0960716	0.780056	0.772453	BnaC08G0510400ZS/BnaC07G0014600ZS/BnaC05G0560600ZS/BnaC05G0558900ZS/BnaC05G0520400ZS/BnaC05G0519900ZS/BnaC04G0537500ZS/BnaC02G0461900ZS/BnaC02G0461800ZS/BnaC02G0108800ZS/BnaC02G0065300ZS/BnaA09G0651200ZS/BnaA08G0266200ZS/BnaA05G0460900ZS/BnaA05G0460400ZS/BnaA02G0090200ZS	16
ath00330	Arginine and proline metabolism	43/4609	246/32033	0.0997127	0.780056	0.772453	BnaC09G0621000ZS/BnaC09G0569400ZS/BnaC09G0031900ZS/BnaC08G0528200ZS/BnaC08G0355700ZS/BnaC08G0066200ZS/BnaC07G0324000ZS/BnaC07G0314100ZS/BnaC06G0217100ZS/BnaC05G0568400ZS/BnaC05G0527500ZS/BnaC05G0304300ZS/BnaC04G0138900ZS/BnaC04G0069800ZS/BnaC04G0039200ZS/BnaC02G0417800ZS/BnaC02G0346300ZS/BnaC02G0202200ZS/BnaC02G0178900ZS/BnaC02G0090400ZS/BnaC02G0090100ZS/BnaC01G0276400ZS/BnaC01G0041200ZS/BnaC01G0…	43
ath00062	Fatty acid elongation	22/4609	116/32033	0.104007	0.780056	0.772453	BnaC09G0597100ZS/BnaC09G0248100ZS/BnaC08G0422900ZS/BnaC07G0415500ZS/BnaC07G0154300ZS/BnaC07G0074300ZS/BnaC06G0341300ZS/BnaC04G0195200ZS/BnaC04G0012500ZS/BnaC03G0047500ZS/BnaC02G0385300ZS/BnaC02G0332900ZS/BnaC02G0124500ZS/BnaA10G0282600ZS/BnaA10G0024400ZS/BnaA09G0714600ZS/BnaA09G0432500ZS/BnaA05G0012000ZS/BnaA03G0279800ZS/BnaA03G0040500ZS/BnaA02G0284400ZS/BnaA02G0102800ZS	22
ath01004	Lipid biosynthesis proteins [BR:ath01004]	49/4609	293/32033	0.144827	0.864112	0.85569	BnaC09G0248100ZS/BnaC09G0235300ZS/BnaC09G0034000ZS/BnaC08G0530500ZS/BnaC07G0415500ZS/BnaC07G0154300ZS/BnaC06G0341300ZS/BnaC05G0571300ZS/BnaC05G0531100ZS/BnaC05G0490400ZS/BnaC05G0480500ZS/BnaC05G0408900ZS/BnaC05G0306100ZS/BnaC05G0013400ZS/BnaC04G0614600ZS/BnaC04G0484200ZS/BnaC04G0297900ZS/BnaC03G0047500ZS/BnaC02G0407200ZS/BnaC02G0332900ZS/BnaC02G0285400ZS/BnaC02G0124500ZS/BnaC02G0039300ZS/BnaA10G0…	49
ath00564	Glycerophospholipid metabolism	63/4609	384/32033	0.144838	0.864112	0.85569	BnaC09G0605500ZS/BnaC07G0430600ZS/BnaC06G0406600ZS/BnaC06G0145400ZS/BnaC05G0571400ZS/BnaC05G0568600ZS/BnaC05G0546000ZS/BnaC05G0514300ZS/BnaC05G0503100ZS/BnaC05G0408900ZS/BnaC05G0013400ZS/BnaC04G0406400ZS/BnaC04G0297900ZS/BnaC04G0244200ZS/BnaC04G0079400ZS/BnaC03G0792500ZS/BnaC03G0452600ZS/BnaC03G0313200ZS/BnaC03G0307400ZS/BnaC03G0307300ZS/BnaC02G0538300ZS/BnaC02G0446700ZS/BnaC02G0394000ZS/BnaC02G0…	63
ath00196	Photosynthesis - antenna proteins	15/4609	78/32033	0.145331	0.864112	0.85569	BnaC09G0025500ZS/BnaC08G0349200ZS/BnaC07G0134600ZS/BnaC07G0134500ZS/BnaC05G0507600ZS/BnaC04G0235100ZS/BnaC02G0465500ZS/BnaC02G0368500ZS/BnaC02G0299600ZS/BnaC02G0169300ZS/BnaC02G0001800ZS/BnaA09G0507700ZS/BnaA06G0381100ZS/BnaA02G0222200ZS/BnaA02G0134200ZS	15
ath00906	Carotenoid biosynthesis	22/4609	122/32033	0.153818	0.864112	0.85569	Bnascaffold0370G0000400ZS/BnaC09G0402100ZS/BnaC07G0466800ZS/BnaC06G0440600ZS/BnaC06G0120800ZS/BnaC06G0067000ZS/BnaC05G0542600ZS/BnaC03G0667600ZS/BnaC02G0400200ZS/BnaC02G0311900ZS/BnaC02G0195200ZS/BnaC02G0184300ZS/BnaC02G0078700ZS/BnaA09G0709800ZS/BnaA09G0675000ZS/BnaA08G0113600ZS/BnaA06G0018600ZS/BnaA05G0480100ZS/BnaA05G0167400ZS/BnaA04G0234900ZS/BnaA04G0055700ZS/BnaA01G0320000ZS	22
ath00600	Sphingolipid metabolism	17/4609	91/32033	0.15396	0.864112	0.85569	BnaC09G0623200ZS/BnaC07G0395100ZS/BnaC06G0105500ZS/BnaC05G0530100ZS/BnaC05G0239800ZS/BnaC04G0559400ZS/BnaC02G0370500ZS/BnaC02G0240500ZS/BnaC02G0032200ZS/BnaA10G0182100ZS/BnaA10G0053400ZS/BnaA05G0469200ZS/BnaA05G0074500ZS/BnaA04G0244600ZS/BnaA03G0585000ZS/BnaA02G0183000ZS/BnaA02G0029200ZS	17
ath00400	Phenylalanine, tyrosine and tryptophan biosynthesis	34/4609	199/32033	0.161676	0.864112	0.85569	BnaC09G0029800ZS/BnaC09G0011700ZS/BnaC08G0531800ZS/BnaC08G0531600ZS/BnaC07G0483000ZS/BnaC05G0526900ZS/BnaC05G0514800ZS/BnaC04G0379500ZS/BnaC03G0578100ZS/BnaC03G0270700ZS/BnaC03G0270600ZS/BnaC02G0260800ZS/BnaC02G0171200ZS/BnaC02G0112600ZS/BnaC02G0085500ZS/BnaC02G0042400ZS/BnaC02G0021200ZS/BnaC01G0486400ZS/BnaC01G0006100ZS/BnaA10G0273300ZS/BnaA10G0190900ZS/BnaA09G0593900ZS/BnaA09G0026900ZS/BnaA08G0…	34
ath00280	Valine, leucine and isoleucine degradation	33/4609	195/32033	0.180368	0.864112	0.85569	Bnascaffold0027G0067200ZS/Bnascaffold0027G0057300ZS/BnaC08G0066200ZS/BnaC08G0024500ZS/BnaC05G0304300ZS/BnaC05G0078800ZS/BnaC04G0523500ZS/BnaC04G0210500ZS/BnaC04G0210400ZS/BnaC04G0185200ZS/BnaC04G0008300ZS/BnaC03G0216700ZS/BnaC02G0557000ZS/BnaC02G0488700ZS/BnaC02G0360400ZS/BnaC02G0257100ZS/BnaC01G0489400ZS/BnaC01G0424000ZS/BnaC01G0027700ZS/BnaC01G0007500ZS/BnaA09G0700400ZS/BnaA08G0182200ZS/BnaA08G…	33
ath04130	SNARE interactions in vesicular transport	27/4609	157/32033	0.184732	0.864112	0.85569	BnaC09G0029600ZS/BnaC09G0008400ZS/BnaC08G0510300ZS/BnaC08G0355600ZS/BnaC08G0355500ZS/BnaC07G0398500ZS/BnaC07G0164700ZS/BnaC05G0533200ZS/BnaC05G0501600ZS/BnaC05G0483600ZS/BnaC05G0480100ZS/BnaC05G0103000ZS/BnaC04G0096400ZS/BnaC03G0654100ZS/BnaC02G0320600ZS/BnaC02G0238500ZS/BnaC02G0138400ZS/BnaC02G0110200ZS/BnaC02G0030500ZS/BnaA09G0534300ZS/BnaA09G0174600ZS/BnaA09G0044200ZS/BnaA07G0068700ZS/BnaA05G0…	27
ath00966	Glucosinolate biosynthesis	21/4609	119/32033	0.186353	0.864112	0.85569	BnaC09G0593900ZS/BnaC07G0541500ZS/BnaC06G0404600ZS/BnaC05G0078800ZS/BnaC04G0436200ZS/BnaC04G0008300ZS/BnaC02G0280500ZS/BnaC02G0060000ZS/BnaC01G0304900ZS/BnaC01G0010200ZS/BnaA10G0276300ZS/BnaA09G0174900ZS/BnaA08G0059700ZS/BnaA06G0063300ZS/BnaA06G0063200ZS/BnaA06G0032400ZS/BnaA05G0036500ZS/BnaA04G0267400ZS/BnaA04G0145000ZS/BnaA03G0567100ZS/BnaA01G0008700ZS	21
ath03430	Mismatch repair	22/4609	126/32033	0.193296	0.864112	0.85569	BnaC08G0532600ZS/BnaC08G0518500ZS/BnaC07G0378400ZS/BnaC03G0297100ZS/BnaC03G0105300ZS/BnaC02G0499400ZS/BnaC02G0400700ZS/BnaC02G0342400ZS/BnaC02G0305200ZS/BnaC02G0198100ZS/BnaC02G0108100ZS/BnaA10G0021800ZS/BnaA09G0667600ZS/BnaA09G0568700ZS/BnaA09G0202700ZS/BnaA06G0068400ZS/BnaA05G0373300ZS/BnaA05G0105000ZS/BnaA04G0218500ZS/BnaA03G0272700ZS/BnaA01G0411800ZS/BnaA01G0326100ZS	22
ath00350	Tyrosine metabolism	26/4609	152/32033	0.197868	0.864112	0.85569	BnaC08G0450700ZS/BnaC07G0483000ZS/BnaC07G0180700ZS/BnaC05G0287400ZS/BnaC05G0195200ZS/BnaC02G0514000ZS/BnaC02G0357600ZS/BnaC02G0357300ZS/BnaC02G0260800ZS/BnaC02G0171200ZS/BnaC02G0170600ZS/BnaA09G0597200ZS/BnaA09G0593900ZS/BnaA08G0096100ZS/BnaA08G0096000ZS/BnaA07G0122900ZS/BnaA06G0439200ZS/BnaA05G0331000ZS/BnaA04G0270900ZS/BnaA03G0504400ZS/BnaA03G0473600ZS/BnaA03G0044600ZS/BnaA02G0263500ZS/BnaA02G0…	26
ath00130	Ubiquinone and other terpenoid-quinone biosynthesis	28/4609	165/32033	0.199261	0.864112	0.85569	BnaC09G0271500ZS/BnaC07G0483000ZS/BnaC07G0333100ZS/BnaC06G0028300ZS/BnaC05G0482700ZS/BnaC04G0384700ZS/BnaC02G0535400ZS/BnaC02G0503600ZS/BnaC02G0461100ZS/BnaC02G0331100ZS/BnaC02G0252800ZS/BnaC02G0230900ZS/BnaC02G0197500ZS/BnaC02G0171200ZS/BnaC02G0166900ZS/BnaC02G0146400ZS/BnaC02G0132500ZS/BnaA07G0250300ZS/BnaA05G0429400ZS/BnaA05G0345800ZS/BnaA05G0345500ZS/BnaA03G0504400ZS/BnaA03G0473600ZS/BnaA03G0…	28
ath00199	Cytochrome P450 [BR:ath00199]	64/4609	402/32033	0.207505	0.864112	0.85569	BnaC09G0593900ZS/BnaC09G0199300ZS/BnaC09G0199200ZS/BnaC09G0027600ZS/BnaC08G0475700ZS/BnaC08G0441400ZS/BnaC08G0439100ZS/BnaC07G0541500ZS/BnaC07G0354600ZS/BnaC07G0306600ZS/BnaC07G0306300ZS/BnaC06G0404700ZS/BnaC06G0194400ZS/BnaC05G0495500ZS/BnaC05G0389900ZS/BnaC05G0114100ZS/BnaC05G0035200ZS/BnaC04G0533600ZS/BnaC04G0436200ZS/BnaC03G0319800ZS/BnaC03G0282200ZS/BnaC02G0514200ZS/BnaC02G0480100ZS/BnaC02G0…	64
ath00903	Limonene and pinene degradation	7/4609	34/32033	0.209056	0.864112	0.85569	BnaC08G0066200ZS/BnaC05G0304300ZS/BnaC01G0027700ZS/BnaA08G0182200ZS/BnaA08G0050400ZS/BnaA06G0170700ZS/BnaA03G0554200ZS	7
ath00310	Lysine degradation	22/4609	129/32033	0.225903	0.864112	0.85569	Bnascaffold0025G0006300ZS/BnaC09G0596700ZS/BnaC09G0596600ZS/BnaC09G0006700ZS/BnaC08G0066200ZS/BnaC07G0366000ZS/BnaC05G0550500ZS/BnaC05G0304300ZS/BnaC04G0458700ZS/BnaC02G0228800ZS/BnaC02G0162500ZS/BnaC01G0027700ZS/BnaA10G0278900ZS/BnaA08G0281900ZS/BnaA08G0182200ZS/BnaA08G0050400ZS/BnaA06G0170700ZS/BnaA04G0163200ZS/BnaA03G0554200ZS/BnaA03G0535500ZS/BnaA02G0130100ZS/BnaA01G0025600ZS	22
ath00194	Photosynthesis proteins [BR:ath00194]	43/4609	268/32033	0.2422	0.864112	0.85569	BnaC09G0231100ZS/BnaC09G0025500ZS/BnaC09G0016600ZS/BnaC09G0013000ZS/BnaC08G0531200ZS/BnaC08G0349200ZS/BnaC07G0134600ZS/BnaC07G0134500ZS/BnaC05G0507600ZS/BnaC05G0307000ZS/BnaC05G0141900ZS/BnaC04G0235100ZS/BnaC04G0171500ZS/BnaC03G0813100ZS/BnaC03G0409500ZS/BnaC02G0555600ZS/BnaC02G0540200ZS/BnaC02G0465500ZS/BnaC02G0396700ZS/BnaC02G0368500ZS/BnaC02G0351500ZS/BnaC02G0299600ZS/BnaC02G0169300ZS/BnaC02G0…	43
ath00750	Vitamin B6 metabolism	9/4609	48/32033	0.247062	0.864112	0.85569	BnaC09G0126400ZS/BnaC06G0395100ZS/BnaC02G0270100ZS/BnaC02G0118000ZS/BnaC02G0002200ZS/BnaA08G0260500ZS/BnaA06G0316200ZS/BnaA04G0245700ZS/BnaA02G0203200ZS	9
ath00440	Phosphonate and phosphinate metabolism	6/4609	30/32033	0.256442	0.864112	0.85569	BnaC06G0145400ZS/BnaC04G0079400ZS/BnaC03G0313200ZS/BnaC02G0446700ZS/BnaA02G0331600ZS/BnaA01G0198600ZS	6
ath00905	Brassinosteroid biosynthesis	6/4609	30/32033	0.256442	0.864112	0.85569	BnaC02G0480100ZS/BnaC02G0021400ZS/BnaC01G0026900ZS/BnaA10G0273600ZS/BnaA03G0555000ZS/BnaA02G0356800ZS	6
ath00511	Other glycan degradation	9/4609	49/32033	0.267031	0.864112	0.85569	BnaC09G0101600ZS/BnaC06G0105500ZS/BnaC02G0396800ZS/BnaC02G0370500ZS/BnaC02G0217500ZS/BnaC01G0470100ZS/BnaC01G0044900ZS/BnaA03G0585000ZS/BnaA02G0169200ZS	9
ath00460	Cyanoamino acid metabolism	39/4609	245/32033	0.271799	0.864112	0.85569	BnaC09G0597600ZS/BnaC09G0593900ZS/BnaC08G0415800ZS/BnaC08G0093100ZS/BnaC06G0222100ZS/BnaC04G0050200ZS/BnaC03G0625800ZS/BnaC03G0121700ZS/BnaC03G0103300ZS/BnaC02G0271600ZS/BnaC02G0078200ZS/BnaC01G0507300ZS/BnaC01G0424200ZS/BnaC01G0407600ZS/BnaC01G0062600ZS/BnaC01G0007400ZS/BnaC01G0007200ZS/BnaA10G0276300ZS/BnaA10G0061600ZS/BnaA09G0566300ZS/BnaA09G0566200ZS/BnaA09G0547300ZS/BnaA09G0547100ZS/BnaA08G0…	39
ath00061	Fatty acid biosynthesis	27/4609	166/32033	0.275236	0.864112	0.85569	BnaC08G0530500ZS/BnaC08G0521400ZS/BnaC05G0571300ZS/BnaC05G0531100ZS/BnaC05G0306100ZS/BnaC04G0614600ZS/BnaC04G0484200ZS/BnaC02G0419400ZS/BnaC02G0407200ZS/BnaC02G0285400ZS/BnaC02G0199500ZS/BnaC02G0073800ZS/BnaC02G0039300ZS/BnaC01G0424000ZS/BnaA10G0208500ZS/BnaA10G0189700ZS/BnaA05G0470300ZS/BnaA05G0006100ZS/BnaA04G0297500ZS/BnaA03G0389600ZS/BnaA03G0384600ZS/BnaA03G0063900ZS/BnaA03G0039300ZS/BnaA02G0…	27
ath04712	Circadian rhythm - plant	27/4609	166/32033	0.275236	0.864112	0.85569	Bnascaffold0415G0000300ZS/BnaC09G0614800ZS/BnaC08G0524800ZS/BnaC05G0027100ZS/BnaC04G0368600ZS/BnaC02G0552900ZS/BnaC02G0521300ZS/BnaC02G0515600ZS/BnaC02G0468500ZS/BnaC02G0415200ZS/BnaC02G0302200ZS/BnaC02G0205500ZS/BnaC02G0032000ZS/BnaC02G0007000ZS/BnaA10G0025800ZS/BnaA09G0073000ZS/BnaA07G0211300ZS/BnaA07G0053300ZS/BnaA06G0329000ZS/BnaA05G0011400ZS/BnaA05G0011000ZS/BnaA03G0376600ZS/BnaA02G0417000ZS…	27
ath00770	Pantothenate and CoA biosynthesis	25/4609	154/32033	0.288404	0.884876	0.876251	BnaC09G0620000ZS/BnaC08G0404800ZS/BnaC08G0066200ZS/BnaC06G0217100ZS/BnaC05G0487800ZS/BnaC05G0304300ZS/BnaC05G0078800ZS/BnaC04G0008300ZS/BnaC02G0346300ZS/BnaC02G0202200ZS/BnaC02G0004300ZS/BnaC01G0027700ZS/BnaA10G0299300ZS/BnaA08G0182200ZS/BnaA08G0050400ZS/BnaA07G0206800ZS/BnaA06G0170700ZS/BnaA06G0063300ZS/BnaA06G0063200ZS/BnaA06G0032400ZS/BnaA05G0433500ZS/BnaA04G0207000ZS/BnaA03G0554200ZS/BnaA02G0…	25
ath04070	Phosphatidylinositol signaling system	47/4609	306/32033	0.337109	0.951681	0.942405	Bnascaffold0025G0010700ZS/BnaC08G0515900ZS/BnaC08G0271300ZS/BnaC07G0549000ZS/BnaC06G0160800ZS/BnaC05G0545300ZS/BnaC05G0511000ZS/BnaC05G0499700ZS/BnaC04G0244200ZS/BnaC04G0088700ZS/BnaC03G0341500ZS/BnaC02G0540300ZS/BnaC02G0539600ZS/BnaC02G0538300ZS/BnaC02G0307400ZS/BnaC02G0255600ZS/BnaC02G0218700ZS/BnaC02G0134000ZS/BnaC02G0133600ZS/BnaC02G0030000ZS/BnaC02G0016800ZS/BnaC01G0495700ZS/BnaC01G0476400ZS…	47
ath03030	DNA replication	26/4609	165/32033	0.339735	0.951681	0.942405	BnaC09G0007100ZS/BnaC08G0532600ZS/BnaC08G0529100ZS/BnaC08G0518500ZS/BnaC07G0378400ZS/BnaC03G0105300ZS/BnaC02G0499400ZS/BnaC02G0407100ZS/BnaC02G0400700ZS/BnaC02G0392900ZS/BnaC02G0305200ZS/BnaC02G0212200ZS/BnaC02G0108100ZS/BnaA10G0021800ZS/BnaA09G0667600ZS/BnaA09G0664600ZS/BnaA09G0568700ZS/BnaA09G0202700ZS/BnaA09G0022900ZS/BnaA06G0068400ZS/BnaA05G0373300ZS/BnaA05G0105000ZS/BnaA04G0218500ZS/BnaA02G0…	26
ath00592	alpha-Linolenic acid metabolism	27/4609	172/32033	0.343344	0.951681	0.942405	Bnascaffold0473G0000100ZS/BnaC09G0605500ZS/BnaC08G0320100ZS/BnaC08G0255300ZS/BnaC08G0254400ZS/BnaC07G0430600ZS/BnaC07G0290800ZS/BnaC07G0014800ZS/BnaC06G0315800ZS/BnaC06G0315300ZS/BnaC05G0560400ZS/BnaC05G0559100ZS/BnaC05G0546000ZS/BnaC05G0537900ZS/BnaC05G0522700ZS/BnaC04G0523500ZS/BnaC02G0488700ZS/BnaC02G0379200ZS/BnaC02G0300200ZS/BnaC01G0489200ZS/BnaC01G0358200ZS/BnaA05G0486100ZS/BnaA05G0485200ZS…	27
ath00520	Amino sugar and nucleotide sugar metabolism	75/4609	497/32033	0.345425	0.951681	0.942405	Bnascaffold0025G0008600ZS/BnaC09G0596100ZS/BnaC09G0204800ZS/BnaC09G0082900ZS/BnaC08G0532100ZS/BnaC08G0468400ZS/BnaC08G0336100ZS/BnaC07G0498200ZS/BnaC07G0114700ZS/BnaC06G0008200ZS/BnaC05G0570000ZS/BnaC05G0568800ZS/BnaC05G0524600ZS/BnaC05G0494600ZS/BnaC05G0477600ZS/BnaC05G0397700ZS/BnaC04G0607400ZS/BnaC04G0595200ZS/BnaC04G0487600ZS/BnaC04G0286400ZS/BnaC03G0719800ZS/BnaC03G0715100ZS/BnaC03G0462300ZS…	75
ath00660	C5-Branched dibasic acid metabolism	6/4609	35/32033	0.390486	0.999954	0.990208	BnaC02G0325500ZS/BnaC02G0325400ZS/BnaA07G0387700ZS/BnaA05G0036300ZS/BnaA04G0207000ZS/BnaA02G0242400ZS	6
ath00380	Tryptophan metabolism	43/4609	285/32033	0.392971	0.999954	0.990208	BnaC08G0528200ZS/BnaC08G0066200ZS/BnaC07G0541500ZS/BnaC06G0457800ZS/BnaC05G0466400ZS/BnaC05G0304300ZS/BnaC05G0176000ZS/BnaC04G0436200ZS/BnaC03G0740100ZS/BnaC03G0147500ZS/BnaC02G0514200ZS/BnaC02G0417800ZS/BnaC02G0280500ZS/BnaC02G0274200ZS/BnaC02G0168100ZS/BnaC02G0162500ZS/BnaC02G0078200ZS/BnaC01G0374300ZS/BnaC01G0276400ZS/BnaC01G0254400ZS/BnaC01G0027700ZS/BnaC01G0010200ZS/BnaA10G0170300ZS/BnaA10G0…	43
ath00562	Inositol phosphate metabolism	43/4609	288/32033	0.421506	0.999954	0.990208	Bnascaffold0025G0010700ZS/BnaC09G0201700ZS/BnaC08G0523300ZS/BnaC08G0515900ZS/BnaC08G0353800ZS/BnaC08G0271300ZS/BnaC07G0549000ZS/BnaC06G0160800ZS/BnaC05G0545300ZS/BnaC05G0511000ZS/BnaC05G0499700ZS/BnaC02G0540300ZS/BnaC02G0539600ZS/BnaC02G0307400ZS/BnaC02G0255600ZS/BnaC02G0218700ZS/BnaC02G0134000ZS/BnaC02G0133600ZS/BnaC02G0039400ZS/BnaC02G0016800ZS/BnaC01G0476400ZS/BnaA10G0042900ZS/BnaA09G0660400ZS…	43
ath00195	Photosynthesis	28/4609	187/32033	0.441077	0.999954	0.990208	BnaC09G0231100ZS/BnaC09G0016600ZS/BnaC09G0013000ZS/BnaC08G0531200ZS/BnaC05G0307000ZS/BnaC05G0141900ZS/BnaC04G0171500ZS/BnaC03G0813100ZS/BnaC03G0409500ZS/BnaC02G0555600ZS/BnaC02G0540200ZS/BnaC02G0396700ZS/BnaC02G0351500ZS/BnaC01G0069100ZS/BnaC01G0068700ZS/BnaA09G0666300ZS/BnaA09G0390400ZS/BnaA09G0032200ZS/BnaA09G0028400ZS/BnaA08G0318700ZS/BnaA08G0204300ZS/BnaA07G0295600ZS/BnaA07G0278800ZS/BnaA03G0…	28
ath00240	Pyrimidine metabolism	36/4609	242/32033	0.441872	0.999954	0.990208	BnaC09G0228900ZS/BnaC08G0321400ZS/BnaC07G0490100ZS/BnaC07G0433200ZS/BnaC07G0024500ZS/BnaC06G0048800ZS/BnaC05G0512900ZS/BnaC05G0476200ZS/BnaC05G0470900ZS/BnaC03G0628500ZS/BnaC03G0628400ZS/BnaC02G0505300ZS/BnaC02G0459900ZS/BnaC02G0459100ZS/BnaC02G0339900ZS/BnaC02G0279700ZS/BnaC02G0270800ZS/BnaC02G0239800ZS/BnaC01G0389000ZS/BnaC01G0173500ZS/BnaA09G0680100ZS/BnaA09G0219600ZS/BnaA07G0147800ZS/BnaA07G0…	36
ath04122	Sulfur relay system	6/4609	38/32033	0.471707	0.999954	0.990208	BnaC06G0448400ZS/BnaC06G0421800ZS/BnaC04G0542400ZS/BnaC03G0719700ZS/BnaC02G0161800ZS/BnaA07G0358500ZS	6
ath00290	Valine, leucine and isoleucine biosynthesis	14/4609	93/32033	0.471968	0.999954	0.990208	BnaC05G0078800ZS/BnaC04G0008300ZS/BnaC02G0325500ZS/BnaC02G0325400ZS/BnaC02G0060000ZS/BnaA07G0387700ZS/BnaA06G0063300ZS/BnaA06G0063200ZS/BnaA06G0032400ZS/BnaA05G0036500ZS/BnaA05G0036300ZS/BnaA04G0207000ZS/BnaA03G0312600ZS/BnaA02G0242400ZS	14
ath03410	Base excision repair	17/4609	115/32033	0.492319	0.999954	0.990208	BnaC08G0532600ZS/BnaC06G0174400ZS/BnaC05G0481300ZS/BnaC05G0475600ZS/BnaC05G0108100ZS/BnaC02G0393300ZS/BnaC02G0327000ZS/BnaC02G0221900ZS/BnaA09G0667600ZS/BnaA07G0385300ZS/BnaA07G0228900ZS/BnaA06G0088200ZS/BnaA05G0428500ZS/BnaA05G0423700ZS/BnaA04G0265100ZS/BnaA03G0202900ZS/BnaA03G0055700ZS	17
ath00053	Ascorbate and aldarate metabolism	32/4609	220/32033	0.502816	0.999954	0.990208	BnaC08G0533800ZS/BnaC08G0253900ZS/BnaC08G0066200ZS/BnaC07G0472800ZS/BnaC06G0179200ZS/BnaC05G0545300ZS/BnaC05G0304300ZS/BnaC04G0012400ZS/BnaC03G0003500ZS/BnaC02G0494500ZS/BnaC02G0358000ZS/BnaC02G0286300ZS/BnaC02G0069000ZS/BnaC02G0046800ZS/BnaC02G0046400ZS/BnaC01G0027700ZS/BnaA08G0182200ZS/BnaA08G0140200ZS/BnaA08G0050400ZS/BnaA06G0170700ZS/BnaA05G0491400ZS/BnaA05G0418000ZS/BnaA03G0554200ZS/BnaA03G0…	32
ath00360	Phenylalanine metabolism	20/4609	138/32033	0.523038	0.999954	0.990208	BnaC08G0528200ZS/BnaC07G0483000ZS/BnaC06G0181900ZS/BnaC02G0417800ZS/BnaC02G0357600ZS/BnaC02G0357300ZS/BnaC02G0260800ZS/BnaC02G0171200ZS/BnaC01G0276400ZS/BnaA09G0593900ZS/BnaA07G0190000ZS/BnaA05G0401000ZS/BnaA04G0270900ZS/BnaA04G0136600ZS/BnaA03G0504400ZS/BnaA03G0473600ZS/BnaA03G0044600ZS/BnaA02G0307900ZS/BnaA02G0263500ZS/BnaA02G0135900ZS	20
ath04136	Autophagy - other	23/4609	159/32033	0.523441	0.999954	0.990208	BnaC09G0020600ZS/BnaC08G0519600ZS/BnaC07G0382600ZS/BnaC05G0561800ZS/BnaC05G0516200ZS/BnaC05G0508200ZS/BnaC05G0463600ZS/BnaC03G0380300ZS/BnaC03G0363600ZS/BnaC03G0243300ZS/BnaC02G0403600ZS/BnaC02G0312800ZS/BnaC02G0244400ZS/BnaC02G0079300ZS/BnaC02G0028800ZS/BnaA09G0546100ZS/BnaA07G0204700ZS/BnaA05G0411800ZS/BnaA05G0371500ZS/BnaA05G0032100ZS/BnaA03G0519300ZS/BnaA03G0463600ZS/BnaA03G0434800ZS	23
ath04145	Phagosome	53/4609	370/32033	0.536882	0.999954	0.990208	Bnascaffold0991G0000400ZS/BnaC09G0073200ZS/BnaC09G0027500ZS/BnaC09G0011800ZS/BnaC08G0510300ZS/BnaC08G0503300ZS/BnaC08G0416600ZS/BnaC08G0315500ZS/BnaC07G0392700ZS/BnaC07G0370200ZS/BnaC06G0420000ZS/BnaC06G0253800ZS/BnaC06G0162100ZS/BnaC05G0560500ZS/BnaC05G0559000ZS/BnaC04G0252200ZS/BnaC04G0120800ZS/BnaC03G0799500ZS/BnaC03G0685800ZS/BnaC02G0534200ZS/BnaC02G0527800ZS/BnaC02G0500000ZS/BnaC02G0470200ZS…	53
ath03013	Nucleocytoplasmic transport	61/4609	426/32033	0.537608	0.999954	0.990208	Bnascaffold0026G0017100ZS/BnaC09G0616800ZS/BnaC09G0613200ZS/BnaC09G0596000ZS/BnaC09G0486100ZS/BnaC08G0533400ZS/BnaC08G0533300ZS/BnaC08G0372500ZS/BnaC08G0192100ZS/BnaC08G0023400ZS/BnaC05G0533100ZS/BnaC05G0507500ZS/BnaC05G0097900ZS/BnaC03G0278800ZS/BnaC03G0201800ZS/BnaC03G0111900ZS/BnaC02G0414000ZS/BnaC02G0340100ZS/BnaC02G0324300ZS/BnaC02G0122600ZS/BnaC02G0120000ZS/BnaC02G0119800ZS/BnaC02G0097300ZS…	61
ath03420	Nucleotide excision repair	29/4609	203/32033	0.547281	0.999954	0.990208	BnaC09G0269900ZS/BnaC08G0532600ZS/BnaC08G0518500ZS/BnaC07G0378400ZS/BnaC05G0537700ZS/BnaC04G0380400ZS/BnaC03G0467700ZS/BnaC03G0105300ZS/BnaC03G0083300ZS/BnaC02G0499400ZS/BnaC02G0406700ZS/BnaC02G0400700ZS/BnaC02G0305200ZS/BnaC02G0236600ZS/BnaC02G0108100ZS/BnaC02G0075600ZS/BnaA10G0021800ZS/BnaA09G0667600ZS/BnaA09G0568700ZS/BnaA09G0202700ZS/BnaA06G0068400ZS/BnaA05G0476600ZS/BnaA05G0105000ZS/BnaA04G0…	29
ath00940	Phenylpropanoid biosynthesis	61/4609	431/32033	0.576812	0.999954	0.990208	BnaC09G0312500ZS/BnaC09G0271500ZS/BnaC09G0026600ZS/BnaC08G0449200ZS/BnaC08G0124400ZS/BnaC07G0545000ZS/BnaC07G0538500ZS/BnaC07G0519500ZS/BnaC07G0517700ZS/BnaC06G0181900ZS/BnaC05G0367400ZS/BnaC04G0567300ZS/BnaC04G0536000ZS/BnaC04G0230600ZS/BnaC04G0120500ZS/BnaC03G0684000ZS/BnaC03G0683600ZS/BnaC03G0683500ZS/BnaC03G0294200ZS/BnaC03G0268400ZS/BnaC03G0226000ZS/BnaC03G0216600ZS/BnaC03G0147500ZS/BnaC02G0…	61
ath00904	Diterpenoid biosynthesis	12/4609	86/32033	0.592581	0.999954	0.990208	BnaC09G0013100ZS/BnaC07G0354600ZS/BnaC05G0130100ZS/BnaC05G0035200ZS/BnaC04G0233300ZS/BnaC02G0328000ZS/BnaC02G0312300ZS/BnaA10G0033100ZS/BnaA06G0339600ZS/BnaA06G0105000ZS/BnaA03G0486400ZS/BnaA03G0269400ZS	12
ath00480	Glutathione metabolism	54/4609	384/32033	0.59489	0.999954	0.990208	BnaC09G0621000ZS/BnaC09G0024300ZS/BnaC09G0011200ZS/BnaC09G0011100ZS/BnaC08G0533800ZS/BnaC08G0520100ZS/BnaC08G0475000ZS/BnaC08G0253900ZS/BnaC08G0056100ZS/BnaC06G0095300ZS/BnaC06G0068800ZS/BnaC05G0570800ZS/BnaC05G0568000ZS/BnaC05G0546700ZS/BnaC05G0081300ZS/BnaC03G0588900ZS/BnaC02G0459100ZS/BnaC02G0362600ZS/BnaC02G0345000ZS/BnaC02G0311800ZS/BnaC02G0286300ZS/BnaC02G0203000ZS/BnaC02G0178900ZS/BnaC02G0…	54
ath00780	Biotin metabolism	10/4609	72/32033	0.599203	0.999954	0.990208	BnaC03G0249000ZS/BnaC02G0407200ZS/BnaC02G0285400ZS/BnaC02G0220800ZS/BnaC02G0039300ZS/BnaA10G0189700ZS/BnaA03G0389600ZS/BnaA03G0039300ZS/BnaA02G0298900ZS/BnaA02G0053500ZS	10
ath00030	Pentose phosphate pathway	30/4609	216/32033	0.612607	0.999954	0.990208	Bnascaffold0026G0042700ZS/BnaC09G0024300ZS/BnaC08G0509100ZS/BnaC08G0507500ZS/BnaC08G0507200ZS/BnaC08G0453600ZS/BnaC08G0433500ZS/BnaC07G0136200ZS/BnaC07G0078900ZS/BnaC05G0570800ZS/BnaC05G0568000ZS/BnaC05G0543200ZS/BnaC04G0166200ZS/BnaC04G0057500ZS/BnaC02G0463800ZS/BnaC02G0424600ZS/BnaC02G0422800ZS/BnaC02G0256200ZS/BnaC02G0151500ZS/BnaC02G0055400ZS/BnaC01G0002600ZS/BnaA09G0581000ZS/BnaA09G0039000ZS…	30
ath00910	Nitrogen metabolism	22/4609	159/32033	0.613128	0.999954	0.990208	BnaC09G0604900ZS/BnaC07G0339000ZS/BnaC07G0118800ZS/BnaC06G0434700ZS/BnaC06G0258800ZS/BnaC02G0307900ZS/BnaC02G0248300ZS/BnaC02G0204200ZS/BnaC02G0078200ZS/BnaC02G0075000ZS/BnaC02G0064800ZS/BnaC02G0063100ZS/BnaC02G0027900ZS/BnaC01G0508900ZS/BnaA10G0285900ZS/BnaA07G0317600ZS/BnaA07G0076900ZS/BnaA06G0131400ZS/BnaA06G0131300ZS/BnaA06G0043500ZS/BnaA02G0068000ZS/BnaA01G0331500ZS	22
ath00051	Fructose and mannose metabolism	34/4609	245/32033	0.61812	0.999954	0.990208	Bnascaffold0025G0008600ZS/BnaC08G0509100ZS/BnaC08G0453600ZS/BnaC08G0353800ZS/BnaC07G0498200ZS/BnaC07G0215000ZS/BnaC07G0136200ZS/BnaC07G0114700ZS/BnaC07G0078900ZS/BnaC06G0008200ZS/BnaC05G0568800ZS/BnaC04G0607400ZS/BnaC04G0286400ZS/BnaC04G0166200ZS/BnaC03G0303500ZS/BnaC03G0303400ZS/BnaC03G0141200ZS/BnaC02G0556000ZS/BnaC02G0463800ZS/BnaC02G0422800ZS/BnaC02G0284900ZS/BnaC02G0209100ZS/BnaC02G0151500ZS…	34
ath00908	Zeatin biosynthesis	12/4609	88/32033	0.625836	0.999954	0.990208	Bnascaffold0027G0048500ZS/Bnascaffold0026G0006100ZS/BnaC07G0181800ZS/BnaC07G0181700ZS/BnaC02G0311200ZS/BnaC02G0210000ZS/BnaC02G0107100ZS/BnaC02G0099100ZS/BnaA10G0272200ZS/BnaA10G0183600ZS/BnaA07G0352600ZS/BnaA07G0123300ZS	12
ath00565	Ether lipid metabolism	12/4609	89/32033	0.641939	0.999954	0.990208	BnaC09G0605500ZS/BnaC03G0792500ZS/BnaC03G0452600ZS/BnaC03G0307400ZS/BnaC03G0307300ZS/BnaC02G0446700ZS/BnaC02G0338000ZS/BnaC02G0332200ZS/BnaA07G0384700ZS/BnaA07G0229400ZS/BnaA04G0174600ZS/BnaA02G0331600ZS	12
ath00970	Aminoacyl-tRNA biosynthesis	35/4609	256/32033	0.655331	0.999954	0.990208	BnaC08G0524600ZS/BnaC08G0510500ZS/BnaC08G0069300ZS/BnaC07G0440600ZS/BnaC07G0440500ZS/BnaC05G0517000ZS/BnaC05G0484500ZS/BnaC04G0354900ZS/BnaC03G0650700ZS/BnaC03G0626700ZS/BnaC03G0428800ZS/BnaC03G0353200ZS/BnaC03G0312500ZS/BnaC02G0498300ZS/BnaC02G0337300ZS/BnaC02G0233400ZS/BnaC02G0184900ZS/BnaC02G0114500ZS/BnaC02G0072000ZS/BnaC02G0071900ZS/BnaC01G0500300ZS/BnaC01G0048900ZS/BnaA10G0228700ZS/BnaA09G0…	35
ath03440	Homologous recombination	27/4609	199/32033	0.659967	0.999954	0.990208	BnaC08G0518500ZS/BnaC08G0515800ZS/BnaC08G0462400ZS/BnaC07G0378400ZS/BnaC06G0432500ZS/BnaC05G0403900ZS/BnaC03G0573200ZS/BnaC02G0539200ZS/BnaC02G0400700ZS/BnaC02G0331500ZS/BnaC01G0162500ZS/BnaA10G0021800ZS/BnaA09G0707300ZS/BnaA09G0685500ZS/BnaA09G0568700ZS/BnaA09G0333700ZS/BnaA09G0333600ZS/BnaA09G0202700ZS/BnaA07G0281400ZS/BnaA07G0011400ZS/BnaA06G0068400ZS/BnaA05G0373300ZS/BnaA05G0105000ZS/BnaA04G0…	27
ath00100	Steroid biosynthesis	18/4609	134/32033	0.660938	0.999954	0.990208	BnaC09G0605500ZS/BnaC07G0119300ZS/BnaC04G0533600ZS/BnaC04G0048700ZS/BnaC03G0346800ZS/BnaC03G0346600ZS/BnaC03G0290600ZS/BnaC02G0518400ZS/BnaC02G0358100ZS/BnaC02G0057700ZS/BnaA09G0068700ZS/BnaA08G0282900ZS/BnaA05G0359500ZS/BnaA03G0388800ZS/BnaA03G0288600ZS/BnaA02G0263800ZS/BnaA01G0414300ZS/BnaA01G0318000ZS	18
ath00941	Flavonoid biosynthesis	13/4609	98/32033	0.667723	0.999954	0.990208	BnaC09G0215200ZS/BnaC07G0517700ZS/BnaC07G0445600ZS/BnaC03G0540900ZS/BnaC02G0537300ZS/BnaC02G0468500ZS/BnaC02G0218400ZS/BnaA09G0510300ZS/BnaA09G0187400ZS/BnaA08G0089300ZS/BnaA04G0261600ZS/BnaA03G0147400ZS/BnaA01G0157400ZS	13
ath00340	Histidine metabolism	10/4609	76/32033	0.669358	0.999954	0.990208	BnaC08G0066200ZS/BnaC05G0304300ZS/BnaC04G0102900ZS/BnaC02G0260800ZS/BnaC01G0027700ZS/BnaA08G0182200ZS/BnaA08G0050400ZS/BnaA06G0170700ZS/BnaA03G0573200ZS/BnaA03G0554200ZS	10
ath00300	Lysine biosynthesis	7/4609	54/32033	0.675776	0.999954	0.990208	BnaC09G0538200ZS/BnaC09G0326400ZS/BnaC02G0163200ZS/BnaC01G0049500ZS/BnaA09G0553300ZS/BnaA05G0079200ZS/BnaA03G0215200ZS	7
ath00230	Purine metabolism	43/4609	316/32033	0.678397	0.999954	0.990208	BnaC09G0611400ZS/BnaC09G0545300ZS/BnaC09G0228900ZS/BnaC09G0032200ZS/BnaC09G0008800ZS/BnaC09G0008300ZS/BnaC08G0340900ZS/BnaC07G0442300ZS/BnaC07G0222000ZS/BnaC06G0406300ZS/BnaC05G0528200ZS/BnaC05G0470900ZS/BnaC05G0462700ZS/BnaC04G0359500ZS/BnaC03G0704000ZS/BnaC03G0112400ZS/BnaC02G0459100ZS/BnaC02G0340600ZS/BnaC02G0270800ZS/BnaC02G0214400ZS/BnaC02G0136800ZS/BnaC02G0063400ZS/BnaC02G0043700ZS/BnaC01G0…	43
ath03250	Viral life cycle - HIV-1	19/4609	143/32033	0.682172	0.999954	0.990208	BnaC09G0170900ZS/BnaC05G0097900ZS/BnaC03G0150300ZS/BnaC02G0398200ZS/BnaC02G0315800ZS/BnaC02G0157500ZS/BnaC02G0077600ZS/BnaC02G0058900ZS/BnaA06G0079300ZS/BnaA04G0046800ZS/BnaA03G0164400ZS/BnaA02G0405200ZS/BnaA02G0291300ZS/BnaA02G0220400ZS/BnaA02G0164900ZS/BnaA02G0129000ZS/BnaA02G0126500ZS/BnaA02G0067500ZS/BnaA01G0103800ZS	19
ath00260	Glycine, serine and threonine metabolism	38/4609	284/32033	0.711408	0.999954	0.990208	BnaC09G0326400ZS/BnaC09G0126400ZS/BnaC09G0011700ZS/BnaC08G0510600ZS/BnaC08G0505200ZS/BnaC08G0505100ZS/BnaC08G0093100ZS/BnaC07G0519100ZS/BnaC05G0101100ZS/BnaC04G0458700ZS/BnaC04G0379500ZS/BnaC03G0216700ZS/BnaC02G0362700ZS/BnaC02G0357600ZS/BnaC02G0357300ZS/BnaC02G0327300ZS/BnaC02G0309500ZS/BnaC02G0270100ZS/BnaC02G0163200ZS/BnaC01G0062600ZS/BnaC01G0007500ZS/BnaA09G0026900ZS/BnaA08G0282000ZS/BnaA08G0…	38
ath00730	Thiamine metabolism	7/4609	56/32033	0.713143	0.999954	0.990208	BnaC09G0032200ZS/BnaC07G0109800ZS/BnaA09G0046500ZS/BnaA08G0321000ZS/BnaA08G0078800ZS/BnaA04G0239000ZS/BnaA03G0368100ZS	7
ath02044	Secretion system [BR:ath02044]	22/4609	168/32033	0.716224	0.999954	0.990208	BnaC09G0607200ZS/BnaC08G0248800ZS/BnaC06G0026100ZS/BnaC05G0127100ZS/BnaC04G0434200ZS/BnaC04G0434100ZS/BnaC02G0549900ZS/BnaC02G0422600ZS/BnaC02G0376500ZS/BnaC02G0195600ZS/BnaC02G0014400ZS/BnaA10G0273800ZS/BnaA10G0157000ZS/BnaA09G0570600ZS/BnaA08G0255000ZS/BnaA07G0294600ZS/BnaA06G0273000ZS/BnaA06G0272900ZS/BnaA05G0185100ZS/BnaA05G0055200ZS/BnaA02G0311900ZS/BnaA01G0309800ZS	22
ath00950	Isoquinoline alkaloid biosynthesis	12/4609	94/32033	0.716583	0.999954	0.990208	BnaC07G0483000ZS/BnaC02G0357600ZS/BnaC02G0357300ZS/BnaC02G0171200ZS/BnaA09G0593900ZS/BnaA04G0270900ZS/BnaA03G0504400ZS/BnaA03G0473600ZS/BnaA03G0044600ZS/BnaA02G0263500ZS/BnaA02G0135900ZS/BnaA01G0083700ZS	12
ath02010	ABC transporters	14/4609	109/32033	0.717484	0.999954	0.990208	BnaC09G0028200ZS/BnaC07G0419700ZS/BnaC05G0014300ZS/BnaC02G0261200ZS/BnaC02G0231200ZS/BnaC02G0024400ZS/BnaA09G0042700ZS/BnaA08G0321900ZS/BnaA06G0394500ZS/BnaA04G0236900ZS/BnaA04G0042400ZS/BnaA02G0332100ZS/BnaA02G0224200ZS/BnaA01G0154600ZS	14
ath00740	Riboflavin metabolism	8/4609	64/32033	0.719449	0.999954	0.990208	BnaC07G0274000ZS/BnaC07G0109800ZS/BnaC05G0182100ZS/BnaC04G0598100ZS/BnaC02G0124900ZS/BnaA06G0405700ZS/BnaA05G0381600ZS/BnaA01G0076500ZS	8
ath00261	Monobactam biosynthesis	6/4609	49/32033	0.725952	0.999954	0.990208	BnaC09G0326400ZS/BnaC07G0222000ZS/BnaC02G0163200ZS/BnaA09G0553300ZS/BnaA03G0374300ZS/BnaA03G0215200ZS	6
ath04090	CD molecules [BR:ath04090]	18/4609	140/32033	0.732603	0.999954	0.990208	BnaC09G0028200ZS/BnaC07G0419700ZS/BnaC05G0014300ZS/BnaC02G0261200ZS/BnaC02G0231200ZS/BnaC02G0024400ZS/BnaC01G0007400ZS/BnaC01G0007200ZS/BnaA09G0042700ZS/BnaA08G0321900ZS/BnaA06G0394500ZS/BnaA04G0236900ZS/BnaA04G0042400ZS/BnaA03G0510000ZS/BnaA02G0332100ZS/BnaA02G0224200ZS/BnaA01G0154600ZS/BnaA01G0076500ZS	18
ath00250	Alanine, aspartate and glutamate metabolism	32/4609	244/32033	0.741594	0.999954	0.990208	BnaC09G0256000ZS/BnaC07G0339000ZS/BnaC03G0704000ZS/BnaC03G0617300ZS/BnaC03G0617200ZS/BnaC03G0462300ZS/BnaC03G0216700ZS/BnaC03G0084100ZS/BnaC02G0501300ZS/BnaC02G0239800ZS/BnaC02G0204200ZS/BnaC02G0075000ZS/BnaC02G0063400ZS/BnaC02G0050000ZS/BnaC02G0049900ZS/BnaC02G0027900ZS/BnaC01G0508900ZS/BnaC01G0424200ZS/BnaC01G0389000ZS/BnaC01G0007500ZS/BnaA07G0319600ZS/BnaA07G0071200ZS/BnaA06G0299700ZS/BnaA06G0…	32
ath00945	Stilbenoid, diarylheptanoid and gingerol biosynthesis	6/4609	50/32033	0.744151	0.999954	0.990208	BnaC07G0517700ZS/BnaC02G0218400ZS/BnaA08G0089300ZS/BnaA04G0261600ZS/BnaA03G0147400ZS/BnaA01G0157400ZS	6
ath00020	Citrate cycle (TCA cycle)	31/4609	237/32033	0.744283	0.999954	0.990208	Bnascaffold0025G0003500ZS/BnaC09G0611500ZS/BnaC08G0385000ZS/BnaC08G0204300ZS/BnaC07G0336100ZS/BnaC06G0095300ZS/BnaC05G0211900ZS/BnaC04G0289100ZS/BnaC03G0740200ZS/BnaC03G0588900ZS/BnaC02G0554900ZS/BnaC02G0492500ZS/BnaC02G0462600ZS/BnaC02G0203000ZS/BnaC02G0194200ZS/BnaC02G0162500ZS/BnaC02G0036000ZS/BnaC02G0008400ZS/BnaA10G0254300ZS/BnaA10G0248000ZS/BnaA10G0126300ZS/BnaA09G0701100ZS/BnaA08G0287200ZS…	31
ath03020	RNA polymerase	22/4609	173/32033	0.765749	0.999954	0.990208	BnaC09G0026800ZS/BnaC08G0450500ZS/BnaC07G0437900ZS/BnaC07G0197700ZS/BnaC07G0092400ZS/BnaC05G0441500ZS/BnaC03G0720500ZS/BnaC03G0125800ZS/BnaC03G0112100ZS/BnaC03G0044300ZS/BnaC02G0339200ZS/BnaC02G0156500ZS/BnaC02G0121500ZS/BnaC02G0037900ZS/BnaA09G0041300ZS/BnaA08G0090200ZS/BnaA04G0113300ZS/BnaA04G0061400ZS/BnaA03G0435300ZS/BnaA03G0098600ZS/BnaA02G0100500ZS/BnaA01G0273300ZS	22
ath00650	Butanoate metabolism	11/4609	91/32033	0.776799	0.999954	0.990208	BnaC09G0256000ZS/BnaC04G0210500ZS/BnaC04G0210400ZS/BnaC03G0084100ZS/BnaC02G0501300ZS/BnaC02G0360400ZS/BnaA09G0523200ZS/BnaA07G0190000ZS/BnaA05G0401000ZS/BnaA04G0207000ZS/BnaA03G0073800ZS	11
ath00620	Pyruvate metabolism	50/4609	383/32033	0.792695	0.999954	0.990208	Bnascaffold0025G0040500ZS/Bnascaffold0025G0003500ZS/BnaC08G0521400ZS/BnaC08G0499200ZS/BnaC08G0450700ZS/BnaC08G0066200ZS/BnaC07G0180700ZS/BnaC05G0493600ZS/BnaC05G0304300ZS/BnaC05G0287400ZS/BnaC05G0211900ZS/BnaC05G0195200ZS/BnaC03G0740200ZS/BnaC03G0003500ZS/BnaC02G0538000ZS/BnaC02G0514000ZS/BnaC02G0243900ZS/BnaC02G0194200ZS/BnaC02G0181100ZS/BnaC02G0136200ZS/BnaC02G0073800ZS/BnaC02G0047800ZS/BnaC02G…	50
ath00010	Glycolysis / Gluconeogenesis	63/4609	480/32033	0.804073	0.999954	0.990208	Bnascaffold0025G0003500ZS/BnaC09G0622300ZS/BnaC08G0523300ZS/BnaC08G0509100ZS/BnaC08G0499200ZS/BnaC08G0453600ZS/BnaC08G0450700ZS/BnaC08G0433500ZS/BnaC08G0353800ZS/BnaC08G0066200ZS/BnaC07G0180700ZS/BnaC07G0136200ZS/BnaC07G0078900ZS/BnaC05G0474800ZS/BnaC05G0304300ZS/BnaC05G0287400ZS/BnaC05G0211900ZS/BnaC05G0195200ZS/BnaC04G0166200ZS/BnaC03G0003500ZS/BnaC02G0538000ZS/BnaC02G0514000ZS/BnaC02G0463800ZS…	63
ath03060	Protein export	26/4609	208/32033	0.808536	0.999954	0.990208	BnaC09G0607200ZS/BnaC09G0597700ZS/BnaC06G0026100ZS/BnaC05G0537500ZS/BnaC05G0444100ZS/BnaC05G0127100ZS/BnaC04G0434200ZS/BnaC04G0434100ZS/BnaC02G0549900ZS/BnaC02G0498000ZS/BnaC02G0422600ZS/BnaC02G0376500ZS/BnaC02G0195600ZS/BnaC02G0014400ZS/BnaA10G0273800ZS/BnaA10G0157000ZS/BnaA09G0672100ZS/BnaA07G0294600ZS/BnaA06G0273000ZS/BnaA06G0272900ZS/BnaA05G0476400ZS/BnaA05G0185100ZS/BnaA05G0055200ZS/BnaA04G0…	26
ath00410	beta-Alanine metabolism	22/4609	180/32033	0.824938	0.999954	0.990208	BnaC09G0256000ZS/BnaC08G0320100ZS/BnaC08G0066200ZS/BnaC08G0024500ZS/BnaC06G0217100ZS/BnaC05G0304300ZS/BnaC04G0185200ZS/BnaC03G0084100ZS/BnaC02G0557000ZS/BnaC02G0357600ZS/BnaC02G0357300ZS/BnaC02G0346300ZS/BnaC02G0202200ZS/BnaC01G0027700ZS/BnaA08G0182200ZS/BnaA08G0050400ZS/BnaA07G0206800ZS/BnaA06G0170700ZS/BnaA04G0270900ZS/BnaA03G0554200ZS/BnaA03G0073800ZS/BnaA02G0263500ZS	22
ath04990	Domain-containing proteins not elsewhere classified [BR:ath04990]	13/4609	111/32033	0.825761	0.999954	0.990208	BnaC09G0005100ZS/BnaC07G0166000ZS/BnaC07G0064800ZS/BnaC05G0552500ZS/BnaC05G0549800ZS/BnaC05G0526700ZS/BnaC03G0465900ZS/BnaC03G0401900ZS/BnaC02G0302100ZS/BnaC01G0047700ZS/BnaA09G0021700ZS/BnaA05G0466700ZS/BnaA04G0220300ZS	13
ath00590	Arachidonic acid metabolism	9/4609	80/32033	0.831164	0.999954	0.990208	BnaC09G0605500ZS/BnaC02G0376300ZS/BnaC02G0362600ZS/BnaC02G0056400ZS/BnaC01G0007400ZS/BnaC01G0007200ZS/BnaA08G0269900ZS/BnaA03G0510000ZS/BnaA02G0277000ZS	9
ath00790	Folate biosynthesis	10/4609	91/32033	0.8606	0.999954	0.990208	BnaC05G0518900ZS/BnaC05G0484100ZS/BnaC04G0488800ZS/BnaC02G0487400ZS/BnaC02G0267600ZS/BnaC02G0124900ZS/BnaC01G0479000ZS/BnaA09G0513800ZS/BnaA02G0021200ZS/BnaA01G0381300ZS	10
ath03008	Ribosome biogenesis in eukaryotes	47/4609	375/32033	0.866068	0.999954	0.990208	BnaC09G0013500ZS/BnaC08G0355800ZS/BnaC08G0202300ZS/BnaC08G0054700ZS/BnaC06G0453800ZS/BnaC05G0525000ZS/BnaC05G0521300ZS/BnaC05G0470800ZS/BnaC04G0491100ZS/BnaC04G0216800ZS/BnaC04G0216600ZS/BnaC03G0112400ZS/BnaC02G0552900ZS/BnaC02G0507500ZS/BnaC02G0501100ZS/BnaC02G0415200ZS/BnaC02G0414400ZS/BnaC02G0364400ZS/BnaC02G0341600ZS/BnaC02G0290900ZS/BnaC02G0210100ZS/BnaC02G0122500ZS/BnaC02G0086100ZS/BnaC02G0…	47
ath00040	Pentose and glucuronate interconversions	48/4609	383/32033	0.868442	0.999954	0.990208	BnaC09G0596400ZS/BnaC09G0368500ZS/BnaC09G0024500ZS/BnaC09G0009200ZS/BnaC08G0512700ZS/BnaC08G0349500ZS/BnaC08G0013000ZS/BnaC05G0533600ZS/BnaC05G0503200ZS/BnaC05G0443300ZS/BnaC04G0359600ZS/BnaC04G0056800ZS/BnaC04G0056600ZS/BnaC03G0592800ZS/BnaC03G0258900ZS/BnaC03G0141200ZS/BnaC03G0022400ZS/BnaC03G0018500ZS/BnaC03G0003500ZS/BnaC02G0488900ZS/BnaC02G0474500ZS/BnaC02G0462800ZS/BnaC02G0143100ZS/BnaC02G0…	48
ath00430	Taurine and hypotaurine metabolism	6/4609	59/32033	0.869717	0.999954	0.990208	BnaC09G0256000ZS/BnaC03G0084100ZS/BnaC01G0007400ZS/BnaC01G0007200ZS/BnaA03G0510000ZS/BnaA03G0073800ZS	6
ath01006	Prenyltransferases [BR:ath01006]	20/4609	172/32033	0.875547	0.999954	0.990208	Bnascaffold0027G0048500ZS/Bnascaffold0026G0006100ZS/BnaC05G0482700ZS/BnaC03G0056400ZS/BnaC02G0421000ZS/BnaC02G0099100ZS/BnaC02G0078700ZS/BnaA10G0183600ZS/BnaA06G0413900ZS/BnaA05G0464900ZS/BnaA05G0429400ZS/BnaA05G0356600ZS/BnaA05G0023100ZS/BnaA04G0116100ZS/BnaA03G0325900ZS/BnaA01G0390500ZS/BnaA01G0390400ZS/BnaA01G0390300ZS/BnaA01G0001900ZS/BnaA01G0000600ZS	20
ath00860	Porphyrin metabolism	19/4609	167/32033	0.892089	0.999954	0.990208	Bnascaffold1706G0000700ZS/Bnascaffold1706G0000200ZS/BnaC08G0523100ZS/BnaC05G0506000ZS/BnaC02G0403700ZS/BnaC02G0031100ZS/BnaA10G0120200ZS/BnaA10G0067500ZS/BnaA10G0028000ZS/BnaA10G0020200ZS/BnaA09G0709600ZS/BnaA09G0701500ZS/BnaA09G0687600ZS/BnaA08G0101100ZS/BnaA07G0150900ZS/BnaA06G0080300ZS/BnaA03G0585900ZS/BnaA03G0469700ZS/BnaA02G0284900ZS	19
ath00630	Glyoxylate and dicarboxylate metabolism	37/4609	306/32033	0.893156	0.999954	0.990208	BnaC09G0604900ZS/BnaC08G0510600ZS/BnaC08G0505200ZS/BnaC08G0505100ZS/BnaC08G0385000ZS/BnaC08G0093100ZS/BnaC05G0458100ZS/BnaC05G0176000ZS/BnaC05G0101100ZS/BnaC04G0329800ZS/BnaC04G0289100ZS/BnaC03G0740200ZS/BnaC02G0327300ZS/BnaC02G0204200ZS/BnaC02G0075000ZS/BnaC02G0036000ZS/BnaC02G0014000ZS/BnaC02G0012900ZS/BnaC01G0374300ZS/BnaC01G0062600ZS/BnaA10G0248000ZS/BnaA10G0126300ZS/BnaA09G0216000ZS/BnaA08G0…	37
ath00513	Various types of N-glycan biosynthesis	12/4609	114/32033	0.909709	0.999954	0.990208	BnaC05G0138400ZS/BnaC02G0429100ZS/BnaC02G0314300ZS/BnaC02G0096200ZS/BnaC02G0065900ZS/BnaA10G0114900ZS/BnaA09G0099200ZS/BnaA08G0121900ZS/BnaA05G0346300ZS/BnaA03G0121100ZS/BnaA02G0233200ZS/BnaA02G0056500ZS	12
ath00760	Nicotinate and nicotinamide metabolism	7/4609	73/32033	0.915859	0.999954	0.990208	BnaC03G0138200ZS/BnaC02G0425200ZS/BnaC02G0270800ZS/BnaA09G0680100ZS/BnaA05G0086700ZS/BnaA02G0083500ZS/BnaA01G0076500ZS	7
ath04040	Ion channels [BR:ath04040]	23/4609	204/32033	0.918585	0.999954	0.990208	BnaC09G0407700ZS/BnaC09G0034700ZS/BnaC09G0018600ZS/BnaC06G0429800ZS/BnaC06G0395200ZS/BnaC05G0563000ZS/BnaC05G0490300ZS/BnaC04G0425700ZS/BnaC03G0764300ZS/BnaC03G0514400ZS/BnaC02G0484900ZS/BnaC02G0197100ZS/BnaC02G0168800ZS/BnaC02G0139500ZS/BnaC02G0066600ZS/BnaC01G0495900ZS/BnaA10G0033600ZS/BnaA09G0021500ZS/BnaA05G0498100ZS/BnaA05G0116800ZS/BnaA02G0342200ZS/BnaA02G0114400ZS/BnaA01G0419200ZS	23
ath04120	Ubiquitin mediated proteolysis	61/4609	495/32033	0.919079	0.999954	0.990208	BnaC09G0269900ZS/BnaC09G0011400ZS/BnaC08G0528700ZS/BnaC08G0474200ZS/BnaC07G0531700ZS/BnaC07G0060200ZS/BnaC05G0517500ZS/BnaC05G0509700ZS/BnaC05G0467900ZS/BnaC05G0140700ZS/BnaC05G0066500ZS/BnaC04G0528400ZS/BnaC04G0420300ZS/BnaC04G0397200ZS/BnaC04G0375300ZS/BnaC04G0068500ZS/BnaC03G0749900ZS/BnaC03G0498100ZS/BnaC03G0467700ZS/BnaC03G0402100ZS/BnaC03G0110100ZS/BnaC03G0083300ZS/BnaC02G0533300ZS/BnaC02G0…	61
ath04031	GTP-binding proteins [BR:ath04031]	45/4609	375/32033	0.921914	0.999954	0.990208	BnaC09G0610200ZS/BnaC09G0249300ZS/BnaC09G0073200ZS/BnaC09G0007300ZS/BnaC08G0315500ZS/BnaC07G0541800ZS/BnaC07G0425800ZS/BnaC07G0392700ZS/BnaC05G0547300ZS/BnaC05G0499900ZS/BnaC05G0499800ZS/BnaC05G0008800ZS/BnaC03G0046600ZS/BnaC02G0534200ZS/BnaC02G0498500ZS/BnaC02G0418600ZS/BnaC02G0416700ZS/BnaC02G0404700ZS/BnaC02G0402500ZS/BnaC02G0293100ZS/BnaC02G0248900ZS/BnaC02G0123300ZS/BnaC01G0010800ZS/BnaA10G0…	45
ath00670	One carbon pool by folate	8/4609	83/32033	0.924518	0.999954	0.990208	BnaC08G0510600ZS/BnaC08G0093100ZS/BnaC01G0062600ZS/BnaA08G0282000ZS/BnaA08G0066300ZS/BnaA07G0325000ZS/BnaA04G0224600ZS/BnaA01G0011100ZS	8
ath03018	RNA degradation	56/4609	461/32033	0.928732	0.999954	0.990208	Bnascaffold2773G0000100ZS/Bnascaffold0025G0006100ZS/BnaC09G0597200ZS/BnaC08G0531300ZS/BnaC08G0481500ZS/BnaC08G0464300ZS/BnaC07G0092300ZS/BnaC07G0092200ZS/BnaC06G0021200ZS/BnaC05G0552200ZS/BnaC05G0550900ZS/BnaC05G0513700ZS/BnaC05G0501900ZS/BnaC05G0471000ZS/BnaC05G0470400ZS/BnaC04G0216800ZS/BnaC04G0216600ZS/BnaC04G0166200ZS/BnaC03G0043200ZS/BnaC02G0488600ZS/BnaC02G0463800ZS/BnaC02G0444400ZS/BnaC02G…	56
ath00510	N-Glycan biosynthesis	16/4609	153/32033	0.938908	0.999954	0.990208	BnaC09G0613000ZS/BnaC05G0138400ZS/BnaC02G0429100ZS/BnaC02G0314300ZS/BnaC02G0096200ZS/BnaC02G0065900ZS/BnaC02G0007900ZS/BnaA10G0293300ZS/BnaA09G0099200ZS/BnaA08G0121900ZS/BnaA05G0346300ZS/BnaA05G0115600ZS/BnaA05G0065300ZS/BnaA04G0031100ZS/BnaA02G0233200ZS/BnaA02G0056500ZS	16
ath00909	Sesquiterpenoid and triterpenoid biosynthesis	6/4609	72/32033	0.95762	0.999954	0.990208	BnaC02G0518400ZS/BnaA09G0068700ZS/BnaA07G0379100ZS/BnaA07G0228700ZS/BnaA05G0356700ZS/BnaA03G0572100ZS	6
ath01007	Amino acid related enzymes [BR:ath01007]	51/4609	441/32033	0.96465	0.999954	0.990208	BnaC08G0524600ZS/BnaC08G0510500ZS/BnaC08G0069300ZS/BnaC07G0483000ZS/BnaC07G0440600ZS/BnaC07G0440500ZS/BnaC05G0517000ZS/BnaC05G0484500ZS/BnaC05G0078800ZS/BnaC04G0354900ZS/BnaC04G0008300ZS/BnaC03G0650700ZS/BnaC03G0626700ZS/BnaC03G0428800ZS/BnaC03G0353200ZS/BnaC03G0312500ZS/BnaC03G0216700ZS/BnaC02G0498300ZS/BnaC02G0260800ZS/BnaC02G0233400ZS/BnaC02G0190400ZS/BnaC02G0184900ZS/BnaC02G0171200ZS/BnaC02G0…	51
ath00900	Terpenoid backbone biosynthesis	18/4609	185/32033	0.977039	0.999954	0.990208	BnaC03G0202600ZS/BnaC02G0498100ZS/BnaC02G0435900ZS/BnaC02G0421000ZS/BnaC02G0360400ZS/BnaC02G0298800ZS/BnaC02G0071300ZS/BnaC01G0179800ZS/BnaA09G0502500ZS/BnaA08G0228300ZS/BnaA06G0413900ZS/BnaA05G0356600ZS/BnaA05G0023100ZS/BnaA04G0116100ZS/BnaA03G0368100ZS/BnaA01G0412700ZS/BnaA01G0001900ZS/BnaA01G0000600ZS	18
ath03050	Proteasome	26/4609	252/32033	0.977652	0.999954	0.990208	Bnascaffold0027G0048800ZS/BnaC08G0163300ZS/BnaC08G0162600ZS/BnaC08G0162200ZS/BnaC07G0233300ZS/BnaC07G0181000ZS/BnaC03G0447700ZS/BnaC02G0520600ZS/BnaC02G0463300ZS/BnaC02G0381000ZS/BnaC02G0331500ZS/BnaC02G0317000ZS/BnaC02G0211600ZS/BnaC02G0136600ZS/BnaC02G0037700ZS/BnaC01G0450800ZS/BnaC01G0370400ZS/BnaA10G0273000ZS/BnaA08G0150600ZS/BnaA07G0281400ZS/BnaA07G0056000ZS/BnaA02G0307600ZS/BnaA02G0165100ZS…	26
ath00640	Propanoate metabolism	10/4609	120/32033	0.984157	0.999954	0.990208	BnaC08G0521400ZS/BnaC08G0320100ZS/BnaC08G0024500ZS/BnaC04G0185200ZS/BnaC02G0557000ZS/BnaC02G0073800ZS/BnaC01G0489400ZS/BnaA10G0254300ZS/BnaA10G0208500ZS/BnaA03G0063900ZS	10
ath00710	Carbon fixation in photosynthetic organisms	30/4609	293/32033	0.985986	0.999954	0.990208	BnaC08G0503100ZS/BnaC08G0453600ZS/BnaC08G0353800ZS/BnaC05G0543200ZS/BnaC05G0474800ZS/BnaC04G0057500ZS/BnaC03G0740200ZS/BnaC02G0454700ZS/BnaC02G0424600ZS/BnaC02G0422800ZS/BnaC02G0320100ZS/BnaC02G0256200ZS/BnaC02G0136200ZS/BnaC02G0047800ZS/BnaC02G0036000ZS/BnaC01G0002600ZS/BnaA10G0248000ZS/BnaA10G0126300ZS/BnaA09G0644600ZS/BnaA08G0151700ZS/BnaA07G0319600ZS/BnaA07G0230600ZS/BnaA07G0230500ZS/BnaA07G0…	30
ath00052	Galactose metabolism	17/4609	186/32033	0.988131	0.999954	0.990208	BnaC08G0507100ZS/BnaC08G0374300ZS/BnaC06G0085900ZS/BnaC04G0403600ZS/BnaC04G0344200ZS/BnaC04G0166200ZS/BnaC02G0463800ZS/BnaC02G0151500ZS/BnaC02G0032200ZS/BnaA10G0056100ZS/BnaA09G0662300ZS/BnaA08G0003300ZS/BnaA05G0379800ZS/BnaA04G0065600ZS/BnaA03G0045400ZS/BnaA02G0029200ZS/BnaA01G0157600ZS	17
ath03051	Proteasome [BR:ath03051]	37/4609	360/32033	0.991795	0.999954	0.990208	Bnascaffold0027G0048800ZS/BnaC08G0163300ZS/BnaC08G0162600ZS/BnaC08G0162200ZS/BnaC07G0233300ZS/BnaC07G0181000ZS/BnaC06G0141600ZS/BnaC05G0471200ZS/BnaC04G0380400ZS/BnaC03G0447700ZS/BnaC03G0137400ZS/BnaC02G0520600ZS/BnaC02G0463300ZS/BnaC02G0381000ZS/BnaC02G0331500ZS/BnaC02G0317000ZS/BnaC02G0211600ZS/BnaC02G0160100ZS/BnaC02G0155900ZS/BnaC02G0155400ZS/BnaC02G0155300ZS/BnaC02G0136600ZS/BnaC02G0064500ZS…	37
ath00220	Arginine biosynthesis	11/4609	157/32033	0.998645	0.999954	0.990208	BnaC07G0339000ZS/BnaC03G0196300ZS/BnaC02G0214400ZS/BnaC02G0204200ZS/BnaC02G0075000ZS/BnaC02G0027900ZS/BnaC01G0508900ZS/BnaA07G0319600ZS/BnaA03G0044600ZS/BnaA01G0331500ZS/BnaA01G0144100ZS	11
ath03022	Basal transcription factors	11/4609	191/32033	0.999954	0.999954	0.990208	BnaC08G0473000ZS/BnaC07G0087800ZS/BnaC02G0511600ZS/BnaC02G0381700ZS/BnaC02G0365300ZS/BnaC02G0288300ZS/BnaC02G0236600ZS/BnaC02G0069500ZS/BnaA08G0148800ZS/BnaA05G0496700ZS/BnaA02G0372500ZS	11
