# Supplementary material for: Mining Candidate Genes for Leaf Angle in Brassica napus L. by Combining QTL Mapping and RNA Sequencing Analysis
Source: Int J Mol Sci. 2024 Aug 28;25(17):9325. doi: 10.3390/ijms25179325 (PMC11394825; doi:10.3390/ijms25179325)
Supplement: Supplementary file 1 [file ijms-25-09325-s001.zip › Supplementary Table S4. DEGs contained in the QTL mapping interval..xlsx]

## Sheet: A01 6239139-9453887
gene_id	baseMeanA	baseMeanB	log2FoldChange	pval	padj	significant	GO:BiologicalProcess	GO:CellularComponent	GO:MolecularFunction	KEGG_Ortholog	KEGG_Map	KOG_Annotation	NR_Annotation	Swissprot_Annotation
BnaA01G0107700ZS	153.117	7.93619	-4.2825	3.1018e-22	1.6395e-20	TRUE	-	-	-	-	-	-	CAF2148738.1 unnamed protein product [Brassica napus]	-
BnaA01G0111600ZS	187.567	79.5789	-1.2387	2.0648e-08	2.7319e-07	TRUE	GO:0007017(microtubule-based process)	GO:0005874(microtubule)	GO:0005525(GTP binding),GO:0005200(structural constituent of cytoskeleton)	K07375 TUBB; tubulin beta	map04145 Phagosome;map04814 Motor proteins	KOG1375|At4g20890 Beta tubulin	KAF3530436.1 hypothetical protein DY000_02037593 [Brassica cretica]	Tubulin beta-9 chain OS=Arabidopsis thaliana OX=3702 GN=TUBB9 PE=1 SV=1
BnaA01G0115500ZS	10.765	0	-5.7804	0.0012389	0.0072213	TRUE	-	-	-	-	-	-	XP_013737269.1 cysteine-rich receptor-like protein kinase 29 isoform X2 [Brassica napus]	Cysteine-rich receptor-like protein kinase 29 OS=Arabidopsis thaliana OX=3702 GN=CRK29 PE=2 SV=1
BnaA01G0116900ZS	1525.69	3941.56	1.3692	2.9037e-05	0.00023697	TRUE	-	-	-	-	-	KOG2641|At4g21570 Predicted seven transmembrane receptor - rhodopsin family	XP_013737060.1 transmembrane protein 184 homolog DDB_G0279555-like [Brassica napus]	Transmembrane protein 184 homolog DDB_G0279555 OS=Dictyostelium discoideum OX=44689 GN=tmem184C PE=3 SV=1
BnaA01G0117100ZS	3035	6448.81	1.0873	0.0004129	0.0026875	TRUE	-	-	GO:0005515(protein binding)	-	-	-	XP_013737031.1 BAG family molecular chaperone regulator 7-like [Brassica napus]	BAG family molecular chaperone regulator 7 OS=Arabidopsis thaliana OX=3702 GN=BAG7 PE=1 SV=1
BnaA01G0117200ZS	690.918	1388.35	1.0065	0.0016461	0.0092787	TRUE	-	-	GO:0016491(oxidoreductase activity)	-	-	KOG1198|At4g21580 Zinc-binding oxidoreductase	CAF2149009.1 unnamed protein product [Brassica napus]	Quinone oxidoreductase PIG3 OS=Homo sapiens OX=9606 GN=TP53I3 PE=1 SV=2
BnaA01G0117600ZS	171.374	450.682	1.3956	4.4048e-10	7.1375e-09	TRUE	-	GO:0005634(nucleus)	-	-	-	KOG2330|At4g21660 Splicing factor 3b, subunit 2	XP_013737022.1 splicing factor 3B subunit 2 [Brassica napus]	Splicing factor 3B subunit 2 OS=Homo sapiens OX=9606 GN=SF3B2 PE=1 SV=2
BnaA01G0118700ZS	0.837892	10.6793	3.597	0.010447	0.046625	TRUE	GO:0006355(regulation of transcription, DNA-templated)	-	GO:0008289(lipid binding),GO:0003677(DNA binding),GO:0000981(DNA-binding transcription factor activity, RNA polymerase II-specific)	K09338 HD-ZIP; homeobox-leucine zipper protein	-	-	XP_013642975.1 homeobox-leucine zipper protein MERISTEM L1 isoform X1 [Brassica napus]	Homeobox-leucine zipper protein MERISTEM L1 OS=Arabidopsis thaliana OX=3702 GN=ATML1 PE=1 SV=1
BnaA01G0119700ZS	95.0423	203.528	1.0978	1.2319e-05	0.00010788	TRUE	-	-	GO:0005515(protein binding)	-	-	KOG4197|At4g21880 FOG: PPR repeat	XP_013642959.1 pentatricopeptide repeat-containing protein At4g21880, mitochondrial-like isoform X1 [Brassica napus]	Pentatricopeptide repeat-containing protein At4g21880, mitochondrial OS=Arabidopsis thaliana OX=3702 GN=At4g21880 PE=3 SV=2
BnaA01G0120900ZS	2469.86	503.667	-2.2939	3.1577e-10	5.1987e-09	TRUE	GO:0019419(sulfate reduction)	-	GO:0003824(catalytic activity),GO:0016671(oxidoreductase activity, acting on a sulfur group of donors, disulfide as acceptor)	K05907 APR; adenylyl-sulfate reductase (glutathione) [EC:1.8.4.9]	map00920 Sulfur metabolism;map01100 Metabolic pathways	KOG0189|At4g21990_1 Phosphoadenosine phosphosulfate reductase	XP_013642946.1 5'-adenylylsulfate reductase 3, chloroplastic [Brassica napus]	5'-adenylylsulfate reductase 3, chloroplastic OS=Arabidopsis thaliana OX=3702 GN=APR3 PE=2 SV=2
BnaA01G0121000ZS	308.131	1176.16	1.9317	2.4924e-12	5.2167e-11	TRUE	-	-	-	-	-	-	XP_009135519.1 uncharacterized protein LOC103859696 [Brassica rapa]	-
BnaA01G0122600ZS	96.5068	776.896	3.011	1.1692e-28	9.2896e-27	TRUE	GO:0016226(iron-sulfur cluster assembly)	-	GO:0005506(iron ion binding),GO:0051536(iron-sulfur cluster binding)	K22068 ISCU; iron-sulfur cluster assembly enzyme ISCU, mitochondrial	-	KOG3361|At4g22220 Iron binding protein involved in Fe-S cluster formation	CAF2149152.1 unnamed protein product [Brassica napus]	Iron-sulfur cluster assembly protein 1 OS=Arabidopsis thaliana OX=3702 GN=ISU1 PE=1 SV=1
BnaA01G0122700ZS	513.781	113.025	-2.1836	8.2277e-11	1.451e-09	TRUE	-	-	-	-	-	-	XP_013672049.1 plastid lipid-associated protein 2, chloroplastic [Brassica napus]	Plastid lipid-associated protein 2, chloroplastic OS=Brassica campestris OX=3711 GN=PAP2 PE=1 SV=1
BnaA01G0123400ZS	425.529	182.289	-1.2225	0.0035811	0.018404	TRUE	-	GO:0016020(membrane)	GO:0004605(phosphatidate cytidylyltransferase activity),GO:0016772(transferase activity, transferring phosphorus-containing groups)	K00981 E2.7.7.41, CDS1, CDS2, cdsA; phosphatidate cytidylyltransferase [EC:2.7.7.41]	map01100 Metabolic pathways;map01110 Biosynthesis of secondary metabolites;map04070 Phosphatidylinositol signaling system;map00564 Glycerophospholipid metabolism	KOG1440|At4g22340 CDP-diacylglycerol synthase	XP_013672062.1 phosphatidate cytidylyltransferase 2 isoform X2 [Brassica napus]	Phosphatidate cytidylyltransferase 2 OS=Arabidopsis thaliana OX=3702 GN=CDS2 PE=1 SV=1
BnaA01G0123900ZS	372.127	980.935	1.3982	4.1368e-07	4.5969e-06	TRUE	-	GO:0016020(membrane)	-	K23564 EMC3, TMEM111; ER membrane protein complex subunit 3	-	KOG3188|At4g12590 Uncharacterized conserved protein	XP_013672071.1 ER membrane protein complex subunit 3 [Brassica napus]	ER membrane protein complex subunit 3 OS=Danio rerio OX=7955 GN=emc3 PE=2 SV=1
BnaA01G0124000ZS	11.5367	41.7369	1.8493	0.00038504	0.0025239	TRUE	-	-	-	-	-	-	VDC74819.1 unnamed protein product [Brassica rapa]	-
BnaA01G0124400ZS	0	85.6573	8.9798	8.0591e-13	1.7873e-11	TRUE	-	-	-	-	-	-	VDD49229.1 unnamed protein product [Brassica oleracea]	Putative lipid-binding protein AIR1 OS=Arabidopsis thaliana OX=3702 GN=AIR1 PE=2 SV=1
BnaA01G0125500ZS	577.955	1909	1.7239	0.00046348	0.002978	TRUE	-	-	GO:0005515(protein binding),GO:0046983(protein dimerization activity)	K09560 ST13; suppressor of tumorigenicity protein 13	-	KOG1308|At4g22670_2 Hsp70-interacting protein Hip/Transient component of progesterone receptor complexes and an Hsp70-binding protein	XP_013672082.1 FAM10 family protein At4g22670-like isoform X1 [Brassica napus]	FAM10 family protein At4g22670 OS=Arabidopsis thaliana OX=3702 GN=At4g22670 PE=1 SV=1
BnaA01G0125600ZS	7.67712	0	-5.2874	0.0038199	0.019471	TRUE	-	-	-	K09422 MYBP; transcription factor MYB, plant	-	KOG0048|At4g12350 Transcription factor, Myb superfamily	XP_009136061.2 protein ODORANT1 [Brassica rapa]	MYB-like transcription factor ODO1 OS=Petunia hybrida OX=4102 GN=ODO1 PE=2 SV=1
BnaA01G0125700ZS	341.278	804.908	1.2377	0.0090582	0.041229	TRUE	-	-	GO:0004497(monooxygenase activity),GO:0005506(iron ion binding),GO:0016705(oxidoreductase activity, acting on paired donors, with incorporation or reduction of molecular oxygen),GO:0020037(heme binding)	-	-	KOG0156|At4g22690 Cytochrome P450 CYP2 subfamily	VDC74837.1 unnamed protein product, partial [Brassica rapa]	Flavonoid 3'-monooxygenase CYP75B137 OS=Crocosmia x crocosmiiflora OX=1053288 GN=CYP75B137 PE=1 SV=1
BnaA01G0126000ZS	5.90463	45.2966	2.9499	1.6972e-07	1.9877e-06	TRUE	-	-	-	-	-	-	CAF2149222.1 unnamed protein product [Brassica napus]	-
BnaA01G0126200ZS	177.121	375.486	1.0839	0.0080483	0.037252	TRUE	-	-	GO:0016409(palmitoyltransferase activity)	K20028 ZDHHC2_15_20; palmitoyltransferase ZDHHC2/15/20 [EC:2.3.1.225]	-	KOG1315|At4g22750_2 Predicted DHHC-type Zn-finger protein	XP_013671174.1 probable protein S-acyltransferase 13 [Brassica napus]	Probable protein S-acyltransferase 13 OS=Arabidopsis thaliana OX=3702 GN=PAT13 PE=2 SV=1
BnaA01G0126300ZS	187.885	1772.62	3.2375	1.3677e-06	1.4009e-05	TRUE	GO:0008610(lipid biosynthetic process)	-	GO:0005506(iron ion binding),GO:0016491(oxidoreductase activity)	K14423 SMO1; plant 4,4-dimethylsterol C-4alpha-methyl-monooxygenase [EC:1.14.18.10]	map01100 Metabolic pathways;map01110 Biosynthesis of secondary metabolites;map00100 Steroid biosynthesis	KOG0873|At4g12110 C-4 sterol methyl oxidase	XP_013738129.1 methylsterol monooxygenase 1-3 [Brassica napus]	Methylsterol monooxygenase 1-3 OS=Arabidopsis thaliana OX=3702 GN=SMO1-3 PE=2 SV=1
BnaA01G0126500ZS	42.2124	112.611	1.4175	6.9472e-05	0.0005283	TRUE	-	-	-	-	-	KOG4197|At4g22760 FOG: PPR repeat	CDY41293.1 BnaA01g12460D [Brassica napus]	Uncharacterized protein At4g22758 OS=Arabidopsis thaliana OX=3702 GN=At4g22758 PE=2 SV=1
BnaA01G0127900ZS	63.8629	21.9076	-1.5477	0.00020265	0.0014094	TRUE	GO:0019856(pyrimidine nucleobase biosynthetic process)	-	GO:0004151(dihydroorotase activity),GO:0016787(hydrolase activity),GO:0016812(hydrolase activity, acting on carbon-nitrogen (but not peptide) bonds, in cyclic amides)	K01465 URA4, pyrC; dihydroorotase [EC:3.5.2.3]	map01240 Biosynthesis of cofactors;map01100 Metabolic pathways;map00240 Pyrimidine metabolism	KOG2902|At4g22930 Dihydroorotase	RID78473.1 hypothetical protein BRARA_A01302 [Brassica rapa]	Dihydroorotase, mitochondrial OS=Arabidopsis thaliana OX=3702 GN=PYR4 PE=1 SV=1
BnaA01G0128300ZS	40.1213	0	-7.6749	4.0663e-09	5.8333e-08	TRUE	-	-	GO:0004843(thiol-dependent deubiquitinase),GO:1990380(Lys48-specific deubiquitinase activity)	K01309 MINDY1_2; ubiquitin carboxyl-terminal hydrolase MINDY-1/2 [EC:3.4.19.12]	-	KOG2427|At4g11860 Uncharacterized conserved protein	XP_009136517.1 ubiquitin carboxyl-terminal hydrolase MINDY-1 [Brassica rapa]	Ubiquitin carboxyl-terminal hydrolase MINDY-1 OS=Bos taurus OX=9913 GN=MINDY1 PE=2 SV=1
BnaA01G0129200ZS	24.9644	4.27969	-2.5421	0.00032515	0.002167	TRUE	GO:0055085(transmembrane transport)	GO:0016020(membrane)	GO:0015297(antiporter activity),GO:0042910(xenobiotic transmembrane transporter activity)	K03327 TC.MATE, SLC47A, norM, mdtK, dinF; multidrug resistance protein, MATE family	-	KOG1347|At4g23030 Uncharacterized membrane protein, predicted efflux pump	XP_013737719.1 protein DETOXIFICATION 49-like [Brassica napus]	Protein DETOXIFICATION 49 OS=Arabidopsis thaliana OX=3702 GN=DTX49 PE=2 SV=1
BnaA01G0129700ZS	95.3733	1233.97	3.6912	3.0095e-23	1.7077e-21	TRUE	-	-	-	-	-	-	XP_009136680.1 thaumatin-like protein 1 [Brassica rapa]	Pathogenesis-related protein R major form OS=Nicotiana tabacum OX=4097 PE=1 SV=1
BnaA01G0129800ZS	3675.13	10808.8	1.5563	1.2532e-06	1.2918e-05	TRUE	GO:0006750(glutathione biosynthetic process),GO:0042398(cellular modified amino acid biosynthetic process)	-	GO:0003824(catalytic activity),GO:0004357(glutamate-cysteine ligase activity)	K01919 gshA; glutamate--cysteine ligase [EC:6.3.2.2]	map01240 Biosynthesis of cofactors;map01100 Metabolic pathways;map00270 Cysteine and methionine metabolism;map00480 Glutathione metabolism	-	XP_009136711.1 glutamate--cysteine ligase, chloroplastic [Brassica rapa]	Glutamate--cysteine ligase, chloroplastic OS=Brassica juncea OX=3707 GN=GSH1 PE=1 SV=1
BnaA01G0131300ZS	252.038	60.2744	-2.0647	0.0011502	0.0067564	TRUE	GO:0043622(cortical microtubule organization)	-	-	K18635 SPR1; protein SPIRAL1 and related proteins	-	-	XP_013669940.1 protein SPIRAL1-like 5 [Brassica napus]	Protein SPIRAL1-like 5 OS=Arabidopsis thaliana OX=3702 GN=SP1L5 PE=2 SV=1
BnaA01G0132700ZS	488.613	1390.05	1.5086	1.8132e-09	2.7374e-08	TRUE	GO:0006468(protein phosphorylation)	-	GO:0004672(protein kinase activity),GO:0005509(calcium ion binding),GO:0005524(ATP binding)	K13412 CPK; calcium-dependent protein kinase [EC:2.7.11.1]	map04626 Plant-pathogen interaction	KOG0032|At4g23650 Ca2+/calmodulin-dependent protein kinase, EF-Hand protein superfamily	XP_009137281.1 calcium-dependent protein kinase 3 [Brassica rapa]	Calcium-dependent protein kinase 3 OS=Arabidopsis thaliana OX=3702 GN=CPK3 PE=1 SV=1
BnaA01G0133400ZS	1019.99	434.726	-1.2311	1.6353e-06	1.6543e-05	TRUE	GO:0005975(carbohydrate metabolic process)	-	GO:0030246(carbohydrate binding),GO:0003824(catalytic activity),GO:0016853(isomerase activity)	K01792 E5.1.3.15; glucose-6-phosphate 1-epimerase [EC:5.1.3.15]	map00010 Glycolysis / Gluconeogenesis;map01100 Metabolic pathways;map01110 Biosynthesis of secondary metabolites	KOG1594|At4g23730 Uncharacterized enzymes related to aldose 1-epimerase	XP_009137352.1 putative glucose-6-phosphate 1-epimerase [Brassica rapa]	Putative glucose-6-phosphate 1-epimerase OS=Cenchrus ciliaris OX=35872 PE=2 SV=1
BnaA01G0135000ZS	201.507	437.617	1.119	1.7301e-05	0.00014715	TRUE	-	-	-	-	-	-	KAG5413796.1 hypothetical protein IGI04_001363 [Brassica rapa subsp. trilocularis]	-
BnaA01G0135200ZS	69.3543	411.069	2.5663	1.0731e-12	2.3413e-11	TRUE	-	-	-	-	-	-	XP_013712471.1 uncharacterized protein LOC106416178 [Brassica napus]	-
BnaA01G0135700ZS	8.65583	32.4338	1.9085	0.006223	0.029846	TRUE	GO:0030244(cellulose biosynthetic process)	GO:0016020(membrane)	GO:0016760(cellulose synthase (UDP-forming) activity)	-	-	-	CAF2149503.1 unnamed protein product [Brassica napus]	Cellulose synthase-like protein G2 OS=Arabidopsis thaliana OX=3702 GN=CSLG2 PE=2 SV=1
BnaA01G0136300ZS	11.3298	143.256	3.6722	1.5557e-11	2.9683e-10	TRUE	-	-	-	-	-	-	XP_009137624.1 uncharacterized protein LOC103861657 [Brassica rapa]	-
BnaA01G0136400ZS	21.545	132.441	2.6155	1.5751e-11	3.0024e-10	TRUE	GO:0005975(carbohydrate metabolic process),GO:0005991(trehalose metabolic process)	-	GO:0004555(alpha,alpha-trehalase activity)	K01194 TREH, treA, treF; alpha,alpha-trehalase [EC:3.2.1.28]	map01100 Metabolic pathways;map00500 Starch and sucrose metabolism;map01110 Biosynthesis of secondary metabolites	KOG0602|At4g24040 Neutral trehalase	XP_009137634.1 trehalase [Brassica rapa]	Trehalase OS=Arabidopsis thaliana OX=3702 GN=TRE1 PE=2 SV=1
BnaA01G0136800ZS	17.8748	133.361	2.8866	3.3367e-10	5.4774e-09	TRUE	-	-	GO:0003824(catalytic activity)	-	-	-	XP_013710142.2 uncharacterized protein LOC106413967 [Brassica napus]	2-keto-3-deoxy-L-rhamnonate aldolase OS=Escherichia coli (strain SMS-3-5 / SECEC) OX=439855 GN=rhmA PE=3 SV=1
BnaA01G0137200ZS	162.937	485.656	1.5758	0.0016456	0.0092767	TRUE	-	-	-	-	-	-	CAF2149519.1 unnamed protein product [Brassica napus]	-
BnaA01G0137300ZS	982.663	244.575	-2.0065	8.778e-06	7.9099e-05	TRUE	GO:0055085(transmembrane transport)	-	-	-	-	-	XP_009137708.2 metal-nicotianamine transporter YSL1 [Brassica rapa]	Metal-nicotianamine transporter YSL1 OS=Arabidopsis thaliana OX=3702 GN=YSL1 PE=2 SV=2
BnaA01G0138000ZS	66.5239	219.016	1.7168	1.3592e-12	2.9318e-11	TRUE	-	-	-	-	-	KOG0242|At4g24170 Kinesin-like protein	KAG5413826.1 hypothetical protein IGI04_001393 [Brassica rapa subsp. trilocularis]	-
BnaA01G0138100ZS	0	9.27023	5.771	0.00081181	0.0049266	TRUE	-	-	-	-	-	-	XP_009137765.1 thaumatin-like protein 1 [Brassica rapa]	Thaumatin-like protein 1 OS=Arabidopsis thaliana OX=3702 GN=TLP1 PE=2 SV=1
BnaA01G0138800ZS	149.537	59.4984	-1.3309	0.00053265	0.0033709	TRUE	GO:0006952(defense response)	GO:0016021(integral component of membrane)	-	K08472 MLO; mlo protein	-	-	XP_013739053.1 MLO-like protein 13 [Brassica napus]	MLO-like protein 13 OS=Arabidopsis thaliana OX=3702 GN=MLO13 PE=2 SV=1
BnaA01G0139300ZS	183.773	893.608	2.2824	1.0702e-13	2.5991e-12	TRUE	-	-	-	-	-	-	XP_009137903.1 uncharacterized protein LOC103861940 [Brassica rapa]	-
BnaA01G0139800ZS	32.9546	3.20441	-3.3665	6.7704e-05	0.00051596	TRUE	GO:0009116(nucleoside metabolic process)	-	GO:0003824(catalytic activity)	-	-	-	XP_009137982.1 bark storage protein A [Brassica rapa]	Bark storage protein A OS=Populus deltoides OX=3696 GN=BSPA PE=2 SV=1
BnaA01G0139900ZS	4.00026	28.8098	2.8508	1.5641e-05	0.00013411	TRUE	GO:0009116(nucleoside metabolic process)	-	GO:0003824(catalytic activity)	-	-	-	XP_013739135.1 bark storage protein A-like [Brassica napus]	Bark storage protein A OS=Populus deltoides OX=3696 GN=BSPA PE=2 SV=1
BnaA01G0140000ZS	77.0627	351.412	2.1874	8.1363e-09	1.1289e-07	TRUE	-	-	-	-	-	-	XP_013739143.1 RNA polymerase II subunit 5-mediating protein homolog [Brassica napus]	-
BnaA01G0141100ZS	193.13	489.086	1.34	0.0005312	0.0033632	TRUE	-	-	GO:0016747(acyltransferase activity, transferring groups other than amino-acyl groups)	-	-	-	XP_013739239.1 protein ECERIFERUM 2-like [Brassica napus]	Protein ECERIFERUM 2 OS=Arabidopsis thaliana OX=3702 GN=CER2 PE=1 SV=1
BnaA01G0141200ZS	15.6094	103.147	2.7299	2.9037e-07	3.2934e-06	TRUE	-	-	GO:0016491(oxidoreductase activity),GO:0003958(NADPH-hemoprotein reductase activity),GO:0010181(FMN binding)	K00327 POR; NADPH-ferrihemoprotein reductase [EC:1.6.2.4]	-	KOG1158|At4g24520 NADP/FAD dependent oxidoreductase	XP_013739256.1 NADPH--cytochrome P450 reductase 1-like [Brassica napus]	NADPH--cytochrome P450 reductase 1 OS=Arabidopsis thaliana OX=3702 GN=ATR1 PE=1 SV=1
BnaA01G0141300ZS	477.278	1181.45	1.3075	1.6085e-08	2.1547e-07	TRUE	-	-	GO:0010181(FMN binding),GO:0003958(NADPH-hemoprotein reductase activity),GO:0016491(oxidoreductase activity)	K00327 POR; NADPH-ferrihemoprotein reductase [EC:1.6.2.4]	-	KOG1158|At4g24520 NADP/FAD dependent oxidoreductase	XP_022572318.1 NADPH--cytochrome P450 reductase 1-like [Brassica napus]	NADPH--cytochrome P450 reductase 1 OS=Arabidopsis thaliana OX=3702 GN=ATR1 PE=1 SV=1
BnaA01G0142000ZS	479.874	1147.16	1.2569	0.00029679	0.0019951	TRUE	-	-	-	-	-	-	XP_009138283.1 uncharacterized protein LOC103862336 [Brassica rapa]	-
BnaA01G0142500ZS	341.62	92.1427	-1.8892	1.1843e-18	4.611e-17	TRUE	-	-	GO:0003824(catalytic activity),GO:0016846(carbon-sulfur lyase activity)	K16903 TAA1; L-tryptophan---pyruvate aminotransferase [EC:2.6.1.99]	map00380 Tryptophan metabolism;map01100 Metabolic pathways	-	RID78674.1 hypothetical protein BRARA_A01473 [Brassica rapa]	Tryptophan aminotransferase-related protein 2 OS=Arabidopsis thaliana OX=3702 GN=TAR2 PE=2 SV=1
BnaA01G0143100ZS	41.9353	18.0306	-1.2115	0.0086568	0.039664	TRUE	GO:0010167(response to nitrate),GO:0015706(nitrate transport)	-	-	K26563 NRT3, NAR2; high-affinity nitrate transporter	-	-	XP_009138452.1 high-affinity nitrate transporter 3.2 isoform X2 [Brassica rapa]	High-affinity nitrate transporter 3.2 OS=Arabidopsis thaliana OX=3702 GN=NRT3.2 PE=2 SV=1
BnaA01G0143700ZS	38.0339	7.92087	-2.2684	0.0040923	0.020696	TRUE	GO:0006260(DNA replication)	GO:0009360(DNA polymerase III complex)	GO:0003887(DNA-directed DNA polymerase activity),GO:0005524(ATP binding),GO:0003677(DNA binding)	-	-	KOG0989|At4g24790 Replication factor C, subunit RFC4	XP_013670238.1 protein STICHEL-like 2 isoform X1 [Brassica napus]	Protein STICHEL-like 2 OS=Arabidopsis thaliana OX=3702 GN=At4g24790 PE=3 SV=1
BnaA01G0144100ZS	638.083	1284.66	1.0093	4.595e-05	0.00036111	TRUE	GO:0006526(arginine biosynthetic process)	-	GO:0004055(argininosuccinate synthase activity),GO:0005524(ATP binding)	K01940 argG, ASS1; argininosuccinate synthase [EC:6.3.4.5]	map00250 Alanine, aspartate and glutamate metabolism;map00220 Arginine biosynthesis;map01230 Biosynthesis of amino acids;map01100 Metabolic pathways;map01110 Biosynthesis of secondary metabolites	KOG1706|At4g24830 Argininosuccinate synthase	XP_013739519.1 argininosuccinate synthase, chloroplastic-like [Brassica napus]	Argininosuccinate synthase, chloroplastic OS=Arabidopsis thaliana OX=3702 GN=At4g24830 PE=1 SV=3
BnaA01G0144600ZS	49.4962	188.578	1.93	1.2637e-09	1.9483e-08	TRUE	-	-	-	K26160 CENATAC; centrosomal AT-AC splicing factor	-	-	XP_013739546.1 TITAN-like protein [Brassica napus]	TITAN-like protein OS=Arabidopsis thaliana OX=3702 GN=TTL PE=2 SV=1
BnaA01G0145000ZS	109.223	278.318	1.3462	6.2764e-06	5.7945e-05	TRUE	-	-	-	-	-	KOG3166|At3g62870 60S ribosomal protein L7A	KAG2258925.1 hypothetical protein Bca52824_078219 [Brassica carinata]	60S ribosomal protein L7a-2 OS=Arabidopsis thaliana OX=3702 GN=RPL7AB PE=1 SV=1
BnaA01G0145100ZS	35.0958	402.243	3.5241	3.4267e-25	2.2085e-23	TRUE	-	-	-	K17279 REEP5_6; receptor expression-enhancing protein 5/6	-	KOG1725|At4g24960 Protein involved in membrane traffic (YOP1/TB2/DP1/HVA22 family)	CAF2071545.1 unnamed protein product [Brassica napus]	HVA22-like protein d OS=Arabidopsis thaliana OX=3702 GN=HVA22D PE=2 SV=1
BnaA01G0147400ZS	3.53622	45.0845	3.6617	0.005033	0.024774	TRUE	-	-	-	K13993 HSP20; HSP20 family protein	map04141 Protein processing in endoplasmic reticulum	KOG0710|At4g25200 Molecular chaperone (small heat-shock protein Hsp26/Hsp42)	XP_013740237.1 23.6 kDa heat shock protein, mitochondrial [Brassica napus]	23.6 kDa heat shock protein, mitochondrial OS=Arabidopsis thaliana OX=3702 GN=HSP23.6 PE=2 SV=1
BnaA01G0153400ZS	28.6064	103.661	1.8596	0.00022035	0.0015209	TRUE	-	-	-	-	-	-	XP_009139582.1 CASP-like protein 2C1 [Brassica rapa]	CASP-like protein 2C1 OS=Arabidopsis lyrata subsp. lyrata OX=81972 GN=ARALYDRAFT_657503 PE=3 SV=1
BnaA01G0153800ZS	51.2461	121.889	1.2539	0.00050882	0.0032382	TRUE	-	GO:0016020(membrane)	GO:0016757(glycosyltransferase activity)	-	-	-	XP_013655430.2 uncharacterized protein LOC106360382, partial [Brassica napus]	Glycosyltransferase BC10 OS=Oryza sativa subsp. japonica OX=39947 GN=BC10 PE=1 SV=1
BnaA01G0154600ZS	287.782	595.545	1.0488	0.0061727	0.029632	TRUE	GO:0055085(transmembrane transport)	GO:0016021(integral component of membrane)	GO:0005524(ATP binding),GO:0042626(ATPase-coupled transmembrane transporter activity)	K05658 ABCB1, CD243; ATP-binding cassette, subfamily B (MDR/TAP), member 1 [EC:7.6.2.2]	map02010 ABC transporters	KOG0055|At4g25960 Multidrug/pheromone exporter, ABC superfamily	CAF2149949.1 unnamed protein product [Brassica napus]	ABC transporter B family member 2 OS=Arabidopsis thaliana OX=3702 GN=ABCB2 PE=1 SV=3
BnaA01G0155500ZS	959.842	289.191	-1.7305	0.00048744	0.0031147	TRUE	-	-	GO:0016791(phosphatase activity),GO:0043169(cation binding)	K14497 PP2C; protein phosphatase 2C [EC:3.1.3.16]	map04016 MAPK signaling pathway - plant;map04075 Plant hormone signal transduction	KOG0698|At4g26080 Serine/threonine protein phosphatase	XP_013741435.1 protein phosphatase 2C 56 [Brassica napus]	Protein phosphatase 2C 56 OS=Arabidopsis thaliana OX=3702 GN=ABI1 PE=1 SV=2
BnaA01G0156500ZS	41.0114	174.492	2.0916	0.00010343	0.00075959	TRUE	GO:0005975(carbohydrate metabolic process)	-	GO:0004553(hydrolase activity, hydrolyzing O-glycosyl compounds)	-	-	KOG0496|At4g26140 Beta-galactosidase	XP_013741337.1 beta-galactosidase 12 isoform X1 [Brassica napus]	Beta-galactosidase 12 OS=Arabidopsis thaliana OX=3702 GN=BGAL12 PE=2 SV=1
BnaA01G0157400ZS	322.773	716.108	1.149	3.2809e-05	0.00026521	TRUE	GO:0015986(ATP synthesis coupled proton transport)	GO:0000276(mitochondrial proton-transporting ATP synthase complex, coupling factor F(o))	GO:0015078(proton transmembrane transporter activity),GO:0008171(O-methyltransferase activity)	-	-	KOG1663|At4g26220 O-methyltransferase	VDC75203.1 unnamed protein product [Brassica rapa]	Probable caffeoyl-CoA O-methyltransferase At4g26220 OS=Arabidopsis thaliana OX=3702 GN=At4g26220 PE=2 SV=1
BnaA01G0157600ZS	1282.14	179.842	-2.8342	1.6125e-12	3.4441e-11	TRUE	GO:0006096(glycolytic process),GO:0006002(fructose 6-phosphate metabolic process)	-	GO:0003872(6-phosphofructokinase activity),GO:0005524(ATP binding)	K00850 pfkA, PFK; 6-phosphofructokinase 1 [EC:2.7.1.11]	map00010 Glycolysis / Gluconeogenesis;map00030 Pentose phosphate pathway;map01230 Biosynthesis of amino acids;map03018 RNA degradation;map01100 Metabolic pathways;map00052 Galactose metabolism;map00051 Fructose and mannose metabolism;map01110 Biosynthesis of secondary metabolites;map01200 Carbon metabolism	KOG2440|At4g26270 Pyrophosphate-dependent phosphofructo-1-kinase	XP_022573055.1 ATP-dependent 6-phosphofructokinase 3 isoform X1 [Brassica napus]	ATP-dependent 6-phosphofructokinase 3 OS=Arabidopsis thaliana OX=3702 GN=PFK3 PE=1 SV=1
BnaA01G0158000ZS	54.2286	7.10436	-2.9311	5.6543e-07	6.1521e-06	TRUE	-	-	-	-	-	-	XP_009142182.1 arabinogalactan protein 13 [Brassica rapa]	Arabinogalactan protein 13 OS=Arabidopsis thaliana OX=3702 GN=AGP13 PE=1 SV=1

## Sheet: A10 18971020-19039409
gene_id	baseMeanA	baseMeanB	log2FoldChange	pval	padj	significant	GO:BiologicalProcess	GO:CellularComponent	GO:MolecularFunction	KEGG_Ortholog	KEGG_Map	KOG_Annotation	NR_Annotation	Swissprot_Annotation
BnaA10G0154200ZS	115.326	34.0557	-1.7596	4.6856e-08	5.9139e-07	TRUE	GO:0046274(lignin catabolic process)	GO:0048046(apoplast)	GO:0005507(copper ion binding),GO:0052716(hydroquinone:oxygen oxidoreductase activity),GO:0016491(oxidoreductase activity)	-	-	KOG1263|At5g60020 Multicopper oxidases	XP_013708582.1 laccase-17-like [Brassica napus]	Laccase-17 OS=Arabidopsis thaliana OX=3702 GN=LAC17 PE=2 SV=1

## Sheet: A10 18091839-18522230
gene_id	baseMeanA	baseMeanB	log2FoldChange	pval	padj	significant	GO:BiologicalProcess	GO:CellularComponent	GO:MolecularFunction	KEGG_Ortholog	KEGG_Map	KOG_Annotation	NR_Annotation	Swissprot_Annotation
BnaA10G0141800ZS	85.0471	15.5516	-2.449	0.00041281	0.0026872	TRUE	-	-	-	-	-	KOG0800|At5g58580 FOG: Predicted E3 ubiquitin ligase	XP_013716629.1 RING-H2 finger protein ATL63-like [Brassica napus]	RING-H2 finger protein ATL63 OS=Arabidopsis thaliana OX=3702 GN=ATL63 PE=2 SV=1
BnaA10G0144400ZS	187.259	92.4459	-1.0207	0.0054122	0.026423	TRUE	-	-	GO:0003677(DNA binding)	-	-	KOG0724|At5g58900 Zuotin and related molecular chaperones (DnaJ superfamily), contains DNA-binding domains	XP_009120398.1 transcription factor DIVARICATA [Brassica rapa]	Transcription factor DIVARICATA OS=Antirrhinum majus OX=4151 GN=DIVARICATA PE=2 SV=1
BnaA10G0145200ZS	0	87.2735	9.006	3.8872e-13	8.901e-12	TRUE	-	-	-	-	-	-	RID41307.1 hypothetical protein BRARA_J01280 [Brassica rapa]	-
BnaA10G0145300ZS	1951.9	4172.98	1.0963	0.0007412	0.0045493	TRUE	GO:0009639(response to red or far red light),GO:0009959(negative gravitropism)	-	-	-	-	-	XP_013716779.1 protein GRAVITROPIC IN THE LIGHT 1 [Brassica napus]	Protein GRAVITROPIC IN THE LIGHT 1 OS=Arabidopsis thaliana OX=3702 GN=GIL1 PE=1 SV=1

## Sheet: C03 18838385-19430815
gene_id	baseMeanA	baseMeanB	log2FoldChange	pval	padj	significant	GO:BiologicalProcess	GO:CellularComponent	GO:MolecularFunction	KEGG_Ortholog	KEGG_Map	KOG_Annotation	NR_Annotation	Swissprot_Annotation
BnaC03G0292900ZS	34.762	1359.65	5.2906	5.8021e-54	1.437e-51	TRUE	-	-	-	-	-	-	XP_013683982.1 glycine-rich selenoprotein-like [Brassica napus]	-
BnaC03G0293600ZS	82.2394	15.581	-2.395	0.0013235	0.0076626	TRUE	-	-	-	-	-	-	XP_013627441.1 PREDICTED: uncharacterized protein LOC106333553 [Brassica oleracea var. oleracea]	-
BnaC03G0294200ZS	4.04419	66.2529	4.0437	6.6914e-09	9.3564e-08	TRUE	GO:0006979(response to oxidative stress),GO:0042744(hydrogen peroxide catabolic process)	-	GO:0004601(peroxidase activity),GO:0020037(heme binding)	K00430 E1.11.1.7; peroxidase [EC:1.11.1.7]	map01100 Metabolic pathways;map01110 Biosynthesis of secondary metabolites;map00940 Phenylpropanoid biosynthesis	-	XP_013625993.1 PREDICTED: peroxidase C2 [Brassica oleracea var. oleracea]	Peroxidase C2 OS=Armoracia rusticana OX=3704 GN=PRXC2 PE=3 SV=1
BnaC03G0294800ZS	15.372	0	-6.289	1.4211e-05	0.00012281	TRUE	-	-	-	-	-	-	CAF2087366.1 unnamed protein product [Brassica napus]	Probable inactive receptor kinase At1g48480 OS=Arabidopsis thaliana OX=3702 GN=RKL1 PE=1 SV=1
BnaC03G0295600ZS	0.305689	15.0769	5.5096	0.00014638	0.0010457	TRUE	-	-	GO:0005515(protein binding)	-	-	KOG1072|At4g38940 FOG: Kelch repeat	KAF3573653.1 hypothetical protein F2Q69_00058319 [Brassica cretica]	F-box/kelch-repeat protein At4g38940 OS=Arabidopsis thaliana OX=3702 GN=At4g38940 PE=1 SV=1
BnaC03G0295700ZS	1.22276	19.298	3.9772	0.0015608	0.00885	TRUE	-	-	GO:0005515(protein binding)	-	-	KOG1072|At4g39560 FOG: Kelch repeat	CAF1702110.1 unnamed protein product [Brassica napus]	F-box/kelch-repeat protein At4g39560 OS=Arabidopsis thaliana OX=3702 GN=At4g39560 PE=2 SV=1
BnaC03G0295900ZS	0	7.08943	5.385	0.0018933	0.010493	TRUE	-	-	GO:0005515(protein binding)	-	-	KOG1072|At4g38940 FOG: Kelch repeat	KAF3543470.1 hypothetical protein DY000_02003141 [Brassica cretica]	F-box/kelch-repeat protein At4g38940 OS=Arabidopsis thaliana OX=3702 GN=At4g38940 PE=1 SV=1
BnaC03G0296000ZS	0	190.576	10.133	7.4183e-17	2.4448e-15	TRUE	-	-	-	K17422 MRPL41; large subunit ribosomal protein L41	-	KOG4756|At5g40080 Mitochondrial ribosomal protein L27	XP_013626735.1 PREDICTED: 39S ribosomal protein L41-A, mitochondrial-like [Brassica oleracea var. oleracea]	39S ribosomal protein L41-A, mitochondrial OS=Xenopus laevis OX=8355 GN=mrpl41-a PE=2 SV=1
BnaC03G0296300ZS	10.404	167.97	4.0375	2.9342e-25	1.8993e-23	TRUE	-	-	GO:0005515(protein binding)	-	-	KOG1072|At4g38940 FOG: Kelch repeat	CAF1702122.1 unnamed protein product [Brassica napus]	F-box/kelch-repeat protein At4g38940 OS=Arabidopsis thaliana OX=3702 GN=At4g38940 PE=1 SV=1
